# Supplementary material for: Capturing Genetic Diversity and Selection Signatures of the Endangered Kosovar Balusha Sheep Breed
Source: Genes (Basel). 2022 May 12;13(5):866. doi: 10.3390/genes13050866 (PMC9140571; doi:10.3390/genes13050866)
Supplement: Supplementary file 1 [file genes-13-00866-s001.zip]

Archive with 4 entries (4 files):
- Table S1_Information on sample number and SNP data.xlsx
- Table S2a-b_Significant regions of selection from FST analysis.xlsx
- Table S3_Annotated genes.xlsx
- Table S4a-e_Significant regions of selection from XPEHH analysis.xlsx
