# Supplementary material for: Capturing Genetic Diversity and Selection Signatures of the Endangered Kosovar Balusha Sheep Breed
Source: Genes (Basel). 2022 May 12;13(5):866. doi: 10.3390/genes13050866 (PMC9140571; doi:10.3390/genes13050866)
Supplement: Supplementary file 1 [file genes-13-00866-s001.zip › Table S1_Information on sample number and SNP data.xlsx]

## Sheet: Tabelle1
Table S1: Sample and SNP data
Breed	Total no. of samples after QC	Total no. of SNPs after QC	Total no. of SNPs after LD prunning	Source of SNP Data
Balusha	30			This study
Bardhoka	26			This study
Istrian	21			Ciani et al. (2020)
Ruda	15			Ciani et al. (2020)
Total	92	39.214	36.607
