# Supplementary material for: Capturing Genetic Diversity and Selection Signatures of the Endangered Kosovar Balusha Sheep Breed
Source: Genes (Basel). 2022 May 12;13(5):866. doi: 10.3390/genes13050866 (PMC9140571; doi:10.3390/genes13050866)
Supplement: Supplementary file 1 [file genes-13-00866-s001.zip › Table S2a-b_Significant regions of selection from FST analysis.xlsx]

## Sheet: Table S2a
Table 2a: Significant selection regions of FST analysis (top 1% of informative windows) between BAL and other breeds (BAR,IST and RUD).
CHROM	SNP	POS	WEIR_AND_COCKERHAM_FST	di	Mean
2	OAR2_206031663.1	206031663	0.286114	2.47611	2.96852
2	OAR2_206096729.1	206096729	0.470085	4.55508	2.96852
2	OAR2_206135668.1	206135668	0.434642	4.15456	2.96852
2	OAR2_206274047.1	206274047	0.390421	3.65484	2.96852
2	OAR2_206338195.1	206338195	0.547908	5.43452	2.96852
2	OAR2_206393167.1	206393167	0.149801	0.935709	2.96852
2	OAR2_206450852.1	206450852	0.0302773	-0.414969	2.96852
2	OAR2_206528203.1	206528203	0.605842	6.0892	2.96852
2	OAR2_206597816.1	206597816	0.249221	2.05921	2.96852
2	OAR2_206607311.1	206607311	0.659712	6.69796	2.96852
2	s28715.1	206738033	0.46354	4.48112	2.96852
2	OAR2_206843390.1	206843390	0.13793	0.801561	2.96852
2	OAR2_206970153.1	206970153	0.157126	1.01849	2.96852
2	OAR2_206997611.1	206997611	0.0330133	-0.384051	2.96852
13	s46093.1	55138737	0.0957894	0.325351	2.44297
13	OAR13_55353842_X.1	55353843	0.134513	0.762947	2.44297
13	OAR13_55448085.1	55448085	0.597732	5.99755	2.44297
13	OAR13_55578882.1	55578882	0.172213	1.18898	2.44297
13	OAR13_55596698.1	55596698	0.388799	3.63651	2.44297
13	s34526.1	55648269	0.360792	3.32001	2.44297
13	s40254.1	55664646	0.224138	1.77575	2.44297
13	OAR13_55680168.1	55680168	0.224138	1.77575	2.44297
13	OAR13_55835685.1	55835685	0.416266	3.9469	2.44297
13	s36531.1	55864953	0.322075	2.88249	2.44297
13	OAR13_55954856.1	55954856	0.278368	2.38858	2.44297
13	OAR13_55986200.1	55986200	0.183353	1.31486	2.44297
2	OAR2_208016553.1	208016553	0.254575	2.11971	2.241
2	OAR2_208279898.1	208279898	0.10643	0.445595	2.241
2	OAR2_208559623.1	208559623	0.515838	5.07211	2.241
2	OAR2_208630788.1	208630788	0.593995	5.95532	2.241
2	OAR2_208688104.1	208688104	0.416266	3.9469	2.241
2	OAR2_208737934.1	208737934	0.217297	1.69845	2.241
2	OAR2_208766144.1	208766144	0.045765	-0.23995	2.241
2	OAR2_208837083_X.1	208837084	0.134876	0.767049	2.241
2	s49707.1	208997250	0.102734	0.403828	2.241
13	s17153.1	71049642	0.173479	1.20328	2.04397
13	s16333.1	71153618	0.44685	4.29251	2.04397
13	OAR13_71248464.1	71248464	0.435035	4.159	2.04397
13	OAR13_71308100.1	71308100	0.32519	2.91769	2.04397
13	s59134.1	71392796	0.15578	1.00327	2.04397
13	s07410.1	71488900	0.150711	0.945993	2.04397
13	s55051.1	71553502	0.0883172	0.240911	2.04397
13	s64465.1	71572858	0.287885	2.49613	2.04397
13	s61915.1	71620601	-0.0149027	-0.925525	2.04397
13	s51113.1	71748175	0.43305	4.13657	2.04397
13	s20200.1	71903296	0.325357	2.91958	2.04397
13	s24611.1	71917456	0.167727	1.13828	2.04397
13	OAR13_49000963.1	49000963	0.474853	4.60896	1.84936
13	OAR13_49150643.1	49150643	0.330847	2.98162	1.84936
13	OAR13_49200259.1	49200259	0.103972	0.417818	1.84936
13	s26966.1	49226941	0.297882	2.6091	1.84936
13	OAR13_49237181.1	49237181	0.492362	4.80682	1.84936
13	s11802.1	49306055	0.448573	4.31198	1.84936
13	s69808.1	49655136	0.0839813	0.191913	1.84936
13	s18127.1	49670212	0.146236	0.895423	1.84936
13	OAR13_49677184.1	49677184	-0.00333153	-0.794765	1.84936
13	OAR13_49787499.1	49787499	-0.00835244	-0.851504	1.84936
13	OAR13_49902903.1	49902903	0.297538	2.60521	1.84936
13	OAR13_49987952.1	49987952	0.103259	0.409761	1.84936
2	OAR2_205017060.1	205017060	0.185031	1.33383	1.77398
2	s33389.1	205041290	0.243561	1.99524	1.77398
2	OAR2_205083953.1	205083953	0.0508494	-0.182494	1.77398
2	OAR2_205138896.1	205138896	-0.00894846	-0.85824	1.77398
2	OAR2_205216089.1	205216089	0.0137195	-0.60208	1.77398
2	OAR2_205328406.1	205328406	0.240963	1.96589	1.77398
2	OAR2_205438492.1	205438492	0.396893	3.72797	1.77398
2	OAR2_205458798.1	205458798	0.417832	3.96459	1.77398
2	OAR2_205533418.1	205533418	0.00486154	-0.70218	1.77398
2	OAR2_205643974.1	205643974	0.472895	4.58683	1.77398
2	OAR2_205764589.1	205764589	0.448732	4.31378	1.77398
2	OAR2_205774212.1	205774212	0.355536	3.26062	1.77398
2	OAR2_205817277.1	205817277	0.316303	2.81727	1.77398
2	OAR2_205850631.1	205850631	0.0634429	-0.0401808	1.77398
2	OAR2_205872952.1	205872952	0.158042	1.02884	1.77398
10	OAR10_54127756.1	54127756	0.323385	2.8973	1.75771
10	OAR10_54169416.1	54169416	0.0687388	0.0196655	1.75771
10	s52611.1	54253293	0.613864	6.17985	1.75771
10	OAR10_54347258.1	54347258	0.185383	1.3378	1.75771
10	OAR10_54386995.1	54386995	0.194037	1.4356	1.75771
10	OAR10_54437476.1	54437476	0.0784383	0.129275	1.75771
10	s41516.1	54472320	0.237042	1.92158	1.75771
10	OAR10_54623811.1	54623811	0.341093	3.0974	1.75771
10	OAR10_54739951.1	54739951	0.107387	0.45641	1.75771
10	OAR10_54900832.1	54900832	0.0671451	0.00165592	1.75771
10	OAR10_54955984.1	54955984	0.0491247	-0.201984	1.75771
10	OAR10_54981003.1	54981003	0.404854	3.81794	1.75771
2	OAR2_242019441.1	242019441	0.232949	1.87532	1.74334
2	OAR2_242055799.1	242055799	0.0156717	-0.580019	1.74334
2	OAR2_242081943.1	242081943	0.100125	0.374345	1.74334
2	OAR2_242124670.1	242124670	0.239748	1.95216	1.74334
2	OAR2_242143549.1	242143549	0.501177	4.90643	1.74334
2	OAR2_242177133.1	242177133	0.416657	3.95132	1.74334
2	OAR2_242229131.1	242229131	-0.00146958	-0.773724	1.74334
2	OAR2_242236604.1	242236604	0.239746	1.95213	1.74334
2	OAR2_242266877.1	242266877	0.12288	0.631488	1.74334
2	OAR2_242308183.1	242308183	0.0550154	-0.135416	1.74334
2	OAR2_242398018.1	242398018	0.0487323	-0.206418	1.74334
2	OAR2_242459802.1	242459802	0.203227	1.53945	1.74334
2	OAR2_242562248.1	242562248	0.224385	1.77855	1.74334
2	OAR2_242658985.1	242658985	0.498262	4.87349	1.74334
2	OAR2_242686833.1	242686833	0.410039	3.87653	1.74334
2	OAR2_242722797.1	242722797	0.268314	2.27497	1.74334
2	s12593.1	242785341	0.382342	3.56354	1.74334
2	OAR2_242803391.1	242803391	0.0250522	-0.474015	1.74334
6	OAR6_106006705.1	106006705	0.199085	1.49264	1.67545
6	OAR6_106043151.1	106043151	0.0341562	-0.371135	1.67545
6	OAR6_106064654.1	106064654	0.149465	0.931912	1.67545
6	OAR6_106138613.1	106138613	0.57939	5.79028	1.67545
6	OAR6_106193044.1	106193044	0.0797608	0.14422	1.67545
6	OAR6_106241082.1	106241082	0.443111	4.25026	1.67545
6	OAR6_106414458.1	106414458	0.119185	0.589733	1.67545
6	OAR6_106472119.1	106472119	0.283999	2.45221	1.67545
6	OAR6_106495415.1	106495415	0.179497	1.27129	1.67545
6	s38241.1	106583105	0.148129	0.916815	1.67545
6	OAR6_106605329.1	106605329	0.0381249	-0.326287	1.67545
6	OAR6_106669637.1	106669637	0.188306	1.37083	1.67545
6	OAR6_106679254.1	106679254	0.231734	1.86159	1.67545
6	s25229.1	106984194	0.0816486	0.165553	1.67545
6	s07014.1	106994963	0.473343	4.5919	1.67545
2	OAR2_243122742.1	243122742	0.229807	1.83982	1.6469
2	OAR2_243156262.1	243156262	0.0608964	-0.0689575	1.6469
2	OAR2_243214809.1	243214809	0.22704	1.80855	1.6469
2	OAR2_243421013.1	243421013	0.150823	0.947258	1.6469
2	OAR2_243456214.1	243456214	0.263885	2.22492	1.6469
2	s13935.1	243486359	0.324897	2.91438	1.6469
2	OAR2_243651945.1	243651945	0.0163459	-0.572401	1.6469
2	s36670.1	243710473	0.293627	2.56102	1.6469
2	OAR2_243751380.1	243751380	0.152602	0.967362	1.6469
2	OAR2_243786545.1	243786545	0.487593	4.75293	1.6469
2	OAR2_243923350.1	243923350	0.132571	0.741001	1.6469
2	OAR2_207211541.1	207211541	0.122293	0.624855	1.62972
2	OAR2_207365964.1	207365964	0.0153127	-0.584076	1.62972
2	OAR2_207410327.1	207410327	0.345265	3.14455	1.62972
2	OAR2_207454751.1	207454751	0.339162	3.07558	1.62972
2	OAR2_207542754.1	207542754	0.241045	1.96681	1.62972
2	OAR2_207636171.1	207636171	0.429233	4.09343	1.62972
2	OAR2_207789131.1	207789131	0.055938	-0.12499	1.62972
2	OAR2_207801026.1	207801026	0.210696	1.62385	1.62972
2	OAR2_207960121_X.1	207960122	0.0755684	0.0968434	1.62972
2	DU439106_694.1	207989904	0.277635	2.3803	1.62972
21	OAR21_25021500.1	25021500	0.4359	4.16877	1.61056
21	OAR21_25051954.1	25051954	0.48615	4.73662	1.61056
21	OAR21_25083552.1	25083552	-0.00161883	-0.775411	1.61056
21	OAR21_25142686.1	25142686	0.00942488	-0.650612	1.61056
21	OAR21_25250729.1	25250729	0.239019	1.94392	1.61056
21	OAR21_25336590.1	25336590	0.14279	0.856481	1.61056
21	OAR21_25427227.1	25427227	0.326618	2.93383	1.61056
21	OAR21_25517008.1	25517008	0.135305	0.771897	1.61056
21	s46884.1	25630782	0.0729825	0.0676215	1.61056
21	s69791.1	25644261	0.0700816	0.0348398	1.61056
21	OAR21_25685686.1	25685686	0.23565	1.90585	1.61056
21	OAR21_25759271.1	25759271	0.151228	0.951835	1.61056
21	OAR21_25881397.1	25881397	0.214024	1.66146	1.61056
21	OAR21_25989680.1	25989680	0.415718	3.9407	1.61056
13	s31619.1	56309786	0.290464	2.52527	1.52667
13	OAR13_56464283.1	56464283	0.110224	0.488469	1.52667
13	s43489.1	56530506	0.166111	1.12002	1.52667
13	OAR13_56551494.1	56551494	0.242606	1.98445	1.52667
13	s54559.1	56668982	0.21265	1.64593	1.52667
13	DU452456_526.1	56679937	0.3962	3.72014	1.52667
13	OAR13_56828696.1	56828696	0.202089	1.52659	1.52667
13	s30922.1	56880786	0.258444	2.16343	1.52667
13	s44418.1	56898432	0.116451	0.558837	1.52667
13	OAR13_56959404.1	56959404	0.0257254	-0.466407	1.52667
19	OAR19_34024556.1	34024556	0.204278	1.55133	1.51817
19	s52103.1	34208674	0.23209	1.86562	1.51817
19	OAR19_34354181.1	34354181	0.102646	0.402834	1.51817
19	s71103.1	34426841	0.2168	1.69283	1.51817
19	OAR19_34466886_X.1	34466887	0.381041	3.54884	1.51817
19	OAR19_34533438.1	34533438	0.343036	3.11936	1.51817
19	OAR19_34614508.1	34614508	0.114972	0.542124	1.51817
19	s28334.1	34681571	0.052757	-0.160937	1.51817
19	OAR19_34765919.1	34765919	0.149829	0.936026	1.51817
19	OAR19_34797716.1	34797716	0.161849	1.07186	1.51817
19	s09913.1	34993505	0.255486	2.13	1.51817
2	OAR2_201072420.1	201072420	0.172213	1.18898	1.47059
2	s65822.1	201167114	0.0657115	-0.0145445	1.47059
2	OAR2_201256916.1	201256916	0.234621	1.89422	1.47059
2	OAR2_201353718.1	201353718	0.00102565	-0.745527	1.47059
2	OAR2_201386772.1	201386772	0.0602873	-0.0758407	1.47059
2	OAR2_201460959.1	201460959	0.0276263	-0.444926	1.47059
2	s25924.1	201479573	0.299802	2.6308	1.47059
2	OAR2_201707553.1	201707553	0.437676	4.18884	1.47059
2	OAR2_201750869.1	201750869	0.374387	3.47364	1.47059
2	OAR2_201836376.1	201836376	0.433903	4.1462	1.47059
2	OAR2_201868471.1	201868471	0.413927	3.92047	1.47059
2	OAR2_201922349.1	201922349	0.0493622	-0.1993	1.47059
2	OAR2_201966975.1	201966975	-0.00780939	-0.845367	1.47059
13	s76000.1	59019503	0.134462	0.762371	1.44449
13	s24017.1	59126959	0.311088	2.75833	1.44449
13	s16241.1	59138673	0.204007	1.54826	1.44449
13	OAR13_59191822.1	59191822	0.272871	2.32646	1.44449
13	s05103.1	59296500	0.265248	2.24032	1.44449
13	OAR13_59354055_X.1	59354056	0.141909	0.846526	1.44449
13	s53227.1	59444784	0.0996076	0.368498	1.44449
13	s42240.1	59637066	0.455214	4.38703	1.44449
13	s42557.1	59750274	0.160027	1.05127	1.44449
13	s11968.1	59812661	0.131444	0.728266	1.44449
13	s32476.1	59926032	0.108191	0.465495	1.44449
13	s28453.1	59979216	0.0538209	-0.148914	1.44449
2	s09135.1	203019174	0.112044	0.509036	1.42693
2	s58413.1	203084099	0.165503	1.11315	1.42693
2	s70314.1	203107986	0.206899	1.58095	1.42693
2	s05808.1	203202214	0.214245	1.66396	1.42693
2	s12848.1	203260925	0.215873	1.68236	1.42693
2	s62814.1	203340266	0.295653	2.58391	1.42693
2	s32143.1	203414884	0.135305	0.771897	1.42693
2	OAR2_203435142.1	203435142	-0.0115248	-0.887353	1.42693
2	OAR2_203533603.1	203533603	0.255341	2.12836	1.42693
2	OAR2_203559364.1	203559364	0.244417	2.00492	1.42693
2	s14470.1	203747627	0.0737636	0.0764483	1.42693
2	OAR2_203880263.1	203880263	0.188924	1.37782	1.42693
2	OAR2_203995836.1	203995836	0.416066	3.94464	1.42693
24	s27883.1	11113060	0.21191	1.63757	1.36708
24	s45778.1	11146202	0.296049	2.58838	1.36708
24	s59452.1	11207194	0.28386	2.45064	1.36708
24	s48115.1	11349661	-0.00392472	-0.801469	1.36708
24	OAR24_11445879.1	11445879	-0.00120252	-0.770707	1.36708
24	s74381.1	11681113	0.141375	0.840491	1.36708
24	s62439.1	11713279	0.209884	1.61468	1.36708
24	OAR24_11975271.1	11975271	0.365838	3.37704	1.36708
19	s39107.1	35066259	0.155283	0.997658	1.34997
19	OAR19_35121800.1	35121800	0.310863	2.75579	1.34997
19	OAR19_35179476.1	35179476	-0.00293988	-0.79034	1.34997
19	OAR19_35313524.1	35313524	0.225926	1.79596	1.34997
19	OAR19_35350920.1	35350920	0.0226649	-0.500993	1.34997
19	OAR19_35359858.1	35359858	0.226674	1.80441	1.34997
19	OAR19_35371347.1	35371347	0.226674	1.80441	1.34997
19	s26901.1	35444149	0.333943	3.01661	1.34997
19	OAR19_35483371_X.1	35483372	0.209012	1.60482	1.34997
19	OAR19_35676346.1	35676346	0.231	1.8533	1.34997
19	OAR19_35697867_X.1	35697868	0.245258	2.01442	1.34997
19	OAR19_35714124.1	35714124	0.231	1.8533	1.34997
19	OAR19_35788459.1	35788459	0.231	1.8533	1.34997
19	OAR19_35907341.1	35907341	0.0185866	-0.54708	1.34997
19	OAR19_35933939.1	35933939	0.124386	0.648507	1.34997
19	OAR19_35971670.1	35971670	0.194028	1.4355	1.34997
13	OAR13_57204797.1	57204797	0.100275	0.37604	1.34137
13	s67173.1	57339085	0.131399	0.727757	1.34137
13	OAR13_57402806.1	57402806	0.376413	3.49654	1.34137
13	OAR13_57416384.1	57416384	0.0627206	-0.0483432	1.34137
13	OAR13_57596022.1	57596022	0.281949	2.42905	1.34137
13	s60097.1	57614589	0.115798	0.551458	1.34137
13	OAR13_57705920.1	57705920	0.152035	0.960954	1.34137
13	s46007.1	57771173	0.248236	2.04807	1.34137
13	s46371.1	57805293	0.1724	1.19109	1.34137
13	s66957.1	57868286	0.301718	2.65245	1.34137
13	s05097.1	57946802	0.0997391	0.369984	1.34137
2	OAR2_204059664.1	204059664	0.25866	2.16587	1.33821
2	OAR2_204233702.1	204233702	0.247077	2.03498	1.33821
2	s06905.1	204359315	0.224469	1.7795	1.33821
2	OAR2_204411348.1	204411348	0.0293439	-0.425517	1.33821
2	OAR2_204456302.1	204456302	-0.000186258	-0.759222	1.33821
2	s38744.1	204522372	0.202511	1.53136	1.33821
2	DU484966_595.1	204575035	0.121685	0.617984	1.33821
2	s06903.1	204623133	0.0690317	0.0229754	1.33821
2	OAR2_204684212.1	204684212	0.208386	1.59775	1.33821
2	OAR2_204712172.1	204712172	0.34103	3.09669	1.33821
2	OAR2_204724536.1	204724536	0.335478	3.03395	1.33821
2	OAR2_204818836.1	204818836	0.424445	4.03932	1.33821
2	OAR2_204847863.1	204847863	0.144744	0.878562	1.33821
2	OAR2_204901274.1	204901274	0.177811	1.25224	1.33821
2	OAR2_204959986.1	204959986	-0.00320631	-0.79335	1.33821
23	OAR23_24059095.1	24059095	-0.0147247	-0.923514	1.32483
23	OAR23_24105925.1	24105925	0.152982	0.971656	1.32483
23	s64848.1	24279983	0.0810646	0.158953	1.32483
23	s11981.1	24359247	0.50705	4.9728	1.32483
23	OAR23_24465550.1	24465550	0.192366	1.41671	1.32483
23	OAR23_24524472.1	24524472	-0.00916956	-0.860738	1.32483
23	OAR23_24615868.1	24615868	0.202776	1.53435	1.32483
23	s53870.1	24865852	0.210169	1.6179	1.32483
23	OAR23_24979555.1	24979555	0.335604	3.03538	1.32483
4	s45195.1	112292783	0.258231	2.16102	1.26369
4	s50871.1	112322808	0.0891338	0.250139	1.26369
4	OAR4_112344847.1	112344847	0.0407612	-0.296495	1.26369
4	OAR4_112364849.1	112364849	0.100228	0.375509	1.26369
4	s17608.1	112540112	0.126629	0.673854	1.26369
4	OAR4_112720583.1	112720583	0.283602	2.44773	1.26369
4	s09521.1	112729888	0.00173804	-0.737477	1.26369
4	OAR4_112763089.1	112763089	0.0627101	-0.0484618	1.26369
4	OAR4_112815772.1	112815772	0.400629	3.77019	1.26369
4	OAR4_112877907.1	112877907	0.332641	3.00189	1.26369
4	OAR4_112921787.1	112921787	0.22642	1.80154	1.26369
4	OAR4_112977221.1	112977221	0.223174	1.76486	1.26369
19	s00651.1	38015761	0.0905671	0.266336	1.25177
19	OAR19_38102011.1	38102011	0.293758	2.5625	1.25177
19	OAR19_38147323.1	38147323	-0.0091597	-0.860627	1.25177
19	s63615.1	38190380	0.303683	2.67465	1.25177
19	OAR19_38245745.1	38245745	0.237219	1.92358	1.25177
19	OAR19_38337561.1	38337561	0.260355	2.18502	1.25177
19	OAR19_38364883.1	38364883	0.194969	1.44613	1.25177
19	OAR19_38417482.1	38417482	0.194969	1.44613	1.25177
19	OAR19_38449913.1	38449913	0.194969	1.44613	1.25177
19	s56121.1	38596182	0.185185	1.33557	1.25177
19	OAR19_38627551.1	38627551	0.187175	1.35805	1.25177
19	s75904.1	38718591	0.340494	3.09064	1.25177
19	OAR19_38829925.1	38829925	0.130202	0.714231	1.25177
19	OAR19_38861897.1	38861897	-0.0111233	-0.882816	1.25177
19	OAR19_38874551.1	38874551	0.167893	1.14016	1.25177
19	OAR19_38924140.1	38924140	0.254945	2.12389	1.25177
19	OAR19_38966884.1	38966884	0.00598859	-0.689443	1.25177
19	s17456.1	13006214	0.000424523	-0.75232	1.18492
19	s08710.1	13029558	0.184424	1.32697	1.18492
19	OAR19_13056292.1	13056292	0.122289	0.62481	1.18492
19	s10951.1	13148350	0.000143114	-0.7555	1.18492
19	s42282.1	13176294	0.221713	1.74835	1.18492
19	OAR19_13209320.1	13209320	0.0983813	0.354641	1.18492
19	OAR19_13260250.1	13260250	0.292753	2.55114	1.18492
19	OAR19_13302598.1	13302598	-0.0089823	-0.858622	1.18492
19	OAR19_13409782_X.1	13409783	0.0161397	-0.574731	1.18492
19	s68732.1	13445668	0.014389	-0.594515	1.18492
19	s45608.1	13478367	0.231734	1.86159	1.18492
19	s12224.1	13500425	0.516584	5.08054	1.18492
19	s24573.1	13551163	0.15817	1.03028	1.18492
19	OAR19_13603373.1	13603373	0.435817	4.16783	1.18492
19	OAR19_13612161.1	13612161	0.41634	3.94773	1.18492
19	OAR19_13654412.1	13654412	0.0858724	0.213284	1.18492
19	s08448.1	13745914	0.144008	0.870245	1.18492
19	OAR19_13792929.1	13792929	0.163178	1.08688	1.18492
23	OAR23_52077991.1	52077991	0.157644	1.02434	1.18304
23	OAR23_52091614.1	52091614	0.157644	1.02434	1.18304
23	s46432.1	52347019	-0.0011692	-0.77033	1.18304
23	s26463.1	52511040	0.335476	3.03393	1.18304
23	OAR23_52764110.1	52764110	0.103941	0.417468	1.18304
23	s24920.1	52958483	0.276591	2.3685	1.18304

## Sheet: Table 2b
Table 2b: List of genes from FST analysis recognised by DAVID
No.	OFFICIAL_GENE_SYMBOL	Gene name
1	SNORD103A	small nucleolar RNA, C/D box 103A(SNORD103A)
2	EPHB2	EPH receptor B2(EPHB2)
3	SNORD103B	small nucleolar RNA, C/D box 103B(SNORD103B)
4	SCRT2	scratch family transcriptional repressor 2(SCRT2)
5	SNORD11B	small nucleolar RNA, C/D box 11B(SNORD11B)
6	GIMAP4	GTPase, IMAP family member 4(GIMAP4)
7	MAGI1	membrane associated guanylate kinase, WW and PDZ domain containing 1(MAGI1)
8	PITHD1	PITH domain containing 1(PITHD1)
9	TCEA3	transcription elongation factor A3(TCEA3)
10	GPR1	G protein-coupled receptor 1(GPR1)
11	SOX12	SRY-box 12(SOX12)
12	HSPG2	heparan sulfate proteoglycan 2(HSPG2)
13	SRXN1	sulfiredoxin 1(SRXN1)
14	C2orf69	chromosome 2 open reading frame 69(C2orf69)
15	GNAS-AS1	GNAS antisense RNA 1(GNAS-AS1)
16	ATG9B	autophagy related 9B(ATG9B)
17	CPPED1	calcineurin like phosphoesterase domain containing 1(CPPED1)
18	PSMF1	proteasome inhibitor subunit 1(PSMF1)
19	CDH26	cadherin 26(CDH26)
20	SNPH	syntaphilin(SNPH)
21	HTR1D	5-hydroxytryptamine receptor 1D(HTR1D)
22	TMEM74B	transmembrane protein 74B(TMEM74B)
23	AOC1	amine oxidase, copper containing 1(AOC1)
24	TCF15	transcription factor 15 (basic helix-loop-helix)(TCF15)
25	LDLRAD2	low density lipoprotein receptor class A domain containing 2(LDLRAD2)
26	SRSF6	serine and arginine rich splicing factor 6(SRSF6)
27	RAPH1	Ras association (RalGDS/AF-6) and pleckstrin homology domains 1(RAPH1)
28	CDK15	cyclin dependent kinase 15(CDK15)
29	FEZF2	FEZ family zinc finger 2(FEZF2)
30	NBEAL1	neurobeachin like 1(NBEAL1)
31	ADAM23	ADAM metallopeptidase domain 23(ADAM23)
32	SLMO2-ATP5E	SLMO2-ATP5E readthrough(SLMO2-ATP5E)
33	NELFCD	negative elongation factor complex member C/D(NELFCD)
34	GIMAP5	GTPase, IMAP family member 5(GIMAP5)
35	GIMAP2	GTPase, IMAP family member 2(GIMAP2)
36	EIF1B	eukaryotic translation initiation factor 1B(EIF1B)
37	DYTN	dystrotelin(DYTN)
38	RAB22A	RAB22A, member RAS oncogene family(RAB22A)
39	CYP20A1	cytochrome P450 family 20 subfamily A member 1(CYP20A1)
40	AOX1	aldehyde oxidase 1(AOX1)
41	KBTBD8	kelch repeat and BTB domain containing 8(KBTBD8)
42	ASAP3	ArfGAP with SH3 domain, ankyrin repeat and PH domain 3(ASAP3)
43	MYRIP	myosin VIIA and Rab interacting protein(MYRIP)
44	PRELID3B	PRELI domain containing 3B(PRELID3B)
45	ID3	inhibitor of DNA binding 3, HLH protein(ID3)
46	PPP4R1L	protein phosphatase 4 regulatory subunit 1 like (pseudogene)(PPP4R1L)
47	E2F2	E2F transcription factor 2(E2F2)
48	PARD3B	par-3 family cell polarity regulator beta(PARD3B)
49	SNORA11E	small nucleolar RNA, H/ACA box 11E(SNORA11E)
50	SNORD11	small nucleolar RNA, C/D box 11(SNORD11)
51	RSPO4	R-spondin 4(RSPO4)
52	POU4F1	POU class 4 homeobox 1(POU4F1)
53	FAM117B	family with sequence similarity 117 member B(FAM117B)
54	TSG101	tumor susceptibility 101(TSG101)
55	DEFB129	defensin beta 129(DEFB129)
56	ZDBF2	zinc finger DBF-type containing 2(ZDBF2)
57	FASTKD2	FAST kinase domains 2(FASTKD2)
58	FAM110A	family with sequence similarity 110 member A(FAM110A)
59	RPL14	ribosomal protein L14(RPL14)
60	ZNF619	zinc finger protein 619(ZNF619)
61	SLC25A26	solute carrier family 25 member 26(SLC25A26)
62	WNT4	Wnt family member 4(WNT4)
63	HAO1	hydroxyacid oxidase 1(HAO1)
64	C20orf85	chromosome 20 open reading frame 85(C20orf85)
65	GIMAP7	GTPase, IMAP family member 7(GIMAP7)
66	AOX3P-AOX2P	AOX3P-AOX2P readthrough(AOX3P-AOX2P)
67	DCC	DCC netrin 1 receptor(DCC)
68	SUCLG2	succinate-CoA ligase GDP-forming beta subunit(SUCLG2)
69	ZNF831	zinc finger protein 831(ZNF831)
70	LDHA	lactate dehydrogenase A(LDHA)
71	NPEPL1	aminopeptidase-like 1(NPEPL1)
72	PMEPA1	prostate transmembrane protein, androgen induced 1(PMEPA1)
73	CREB1	cAMP responsive element binding protein 1(CREB1)
74	LDHC	lactate dehydrogenase C(LDHC)
75	SYNPR	synaptoporin(SYNPR)
76	NDUFS1	NADH:ubiquinone oxidoreductase core subunit S1(NDUFS1)
77	SNHG6	small nucleolar RNA host gene 6(SNHG6)
78	SNX29	sorting nexin 29(SNX29)
79	CSRP3	cysteine and glycine rich protein 3(CSRP3)
80	PTPRT	protein tyrosine phosphatase, receptor type T(PTPRT)
81	EDN3	endothelin 3(EDN3)
82	LUZP1	leucine zipper protein 1(LUZP1)
83	TBC1D20	TBC1 domain family member 20(TBC1D20)
84	NRP2	neuropilin 2(NRP2)
85	SGK2	SGK2, serine/threonine kinase 2(SGK2)
86	SLC52A3	solute carrier family 52 member 3(SLC52A3)
87	LACTBL1	lactamase beta like 1(LACTBL1)
88	SHISA9	shisa family member 9(SHISA9)
89	PTPN5	protein tyrosine phosphatase, non-receptor type 5(PTPN5)
90	TUBB1	tubulin beta 1 class VI(TUBB1)
91	FZD7	frizzled class receptor 7(FZD7)
92	SNORD70	small nucleolar RNA, C/D box 70(SNORD70)
93	PPP1R3D	protein phosphatase 1 regulatory subunit 3D(PPP1R3D)
94	ZBP1	Z-DNA binding protein 1(ZBP1)
95	SNORA11D	small nucleolar RNA, H/ACA box 11D(SNORA11D)
96	C20orf96	chromosome 20 open reading frame 96(C20orf96)
97	SNORA11B	small nucleolar RNA, H/ACA box 11B(SNORA11B)
98	CELA3B	chymotrypsin like elastase family member 3B(CELA3B)
99	EEF1B2	eukaryotic translation elongation factor 1 beta 2(EEF1B2)
100	IGSF22	immunoglobulin superfamily member 22(IGSF22)
101	SAA1	serum amyloid A1(SAA1)
102	CTCFL	CCCTC-binding factor like(CTCFL)
103	SAA2	serum amyloid A2(SAA2)
104	NOP58	NOP58 ribonucleoprotein(NOP58)
105	BMPR2	bone morphogenetic protein receptor type 2(BMPR2)
106	SYCP2	synaptonemal complex protein 2(SYCP2)
107	GTF2H1	general transcription factor IIH subunit 1(GTF2H1)
108	NRSN2	neurensin 2(NRSN2)
109	METTL21A	methyltransferase like 21A(METTL21A)
110	CELA3A	chymotrypsin like elastase family member 3A(CELA3A)
111	CCNYL1	cyclin Y like 1(CCNYL1)
112	SPATS2L	spermatogenesis associated serine rich 2 like(SPATS2L)
113	LINC01355	long intergenic non-protein coding RNA 1355(LINC01355)
114	IFT52	intraflagellar transport 52(IFT52)
115	ICOS	inducible T-cell costimulator(ICOS)
116	L3MBTL1	l(3)mbt-like 1 (Drosophila)(L3MBTL1)
117	TRIB3	tribbles pseudokinase 3(TRIB3)
118	KLF7	Kruppel like factor 7(KLF7)
119	LRIG1	leucine rich repeats and immunoglobulin like domains 1(LRIG1)
120	LINC00339	long intergenic non-protein coding RNA 339(LINC00339)
121	ABI2	abl interactor 2(ABI2)
122	CADPS	calcium dependent secretion activator(CADPS)
123	TYW5	tRNA-yW synthesizing protein 5(TYW5)
124	CD28	CD28 molecule(CD28)
125	SUMO1	small ubiquitin-like modifier 1(SUMO1)
126	SNORD51	small nucleolar RNA, C/D box 51(SNORD51)
127	FZD5	frizzled class receptor 5(FZD5)
128	CSNK2A1	casein kinase 2 alpha 1(CSNK2A1)
129	MRGPRX1	MAS related GPR family member X1(MRGPRX1)
130	ANGPT4	angiopoietin 4(ANGPT4)
131	ZNF436	zinc finger protein 436(ZNF436)
132	C20orf202	chromosome 20 open reading frame 202(C20orf202)
133	ANKRD60	ankyrin repeat domain 60(ANKRD60)
134	CARF	calcium responsive transcription factor(CARF)
135	SNORD41	small nucleolar RNA, C/D box 41(SNORD41)
136	PHACTR3	phosphatase and actin regulator 3(PHACTR3)
137	ENTPD3	ectonucleoside triphosphate diphosphohydrolase 3(ENTPD3)
138	CPO	carboxypeptidase O(CPO)
139	GTSF1L	gametocyte specific factor 1 like(GTSF1L)
140	MDH1B	malate dehydrogenase 1B(MDH1B)
141	FAM217B	family with sequence similarity 217 member B(FAM217B)
142	ZBTB40	zinc finger and BTB domain containing 40(ZBTB40)
143	MRGPRX3	MAS related GPR family member X3(MRGPRX3)
144	MRGPRX2	MAS related GPR family member X2(MRGPRX2)
145	SGO2	shugoshin 2(SGO2)
146	MRGPRX4	MAS related GPR family member X4(MRGPRX4)
147	MRPL41	mitochondrial ribosomal protein L41(MRPL41)
148	CTLA4	cytotoxic T-lymphocyte associated protein 4(CTLA4)
149	PLEKHM3	pleckstrin homology domain containing M3(PLEKHM3)
150	GNAS	GNAS complex locus(GNAS)
151	CTNNB1	catenin beta 1(CTNNB1)
152	KLHL14	kelch like family member 14(KLHL14)
153	OR10G8	olfactory receptor family 10 subfamily G member 8(OR10G8)
154	HPS5	HPS5, biogenesis of lysosomal organelles complex 2 subunit 2(HPS5)
155	MIR548AD	microRNA 548ad(MIR548AD)
156	USP48	ubiquitin specific peptidase 48(USP48)
157	DNAJA1	DnaJ heat shock protein family (Hsp40) member A1(DNAJA1)
158	KCTD18	potassium channel tetramerization domain containing 18(KCTD18)
159	CDC42	cell division cycle 42(CDC42)
160	CSNK2A3	casein kinase 2 alpha 3(CSNK2A3)
161	ZDHHC13	zinc finger DHHC-type containing 13(ZDHHC13)
162	KIAA2012	KIAA2012(KIAA2012)
163	TOX2	TOX high mobility group box family member 2(TOX2)
164	ICA1L	islet cell autoantigen 1 like(ICA1L)
165	TMEM86A	transmembrane protein 86A(TMEM86A)
166	NOS3	nitric oxide synthase 3(NOS3)
167	SPTY2D1	SPT2 chromatin protein domain containing 1(SPTY2D1)
168	PCK1	phosphoenolpyruvate carboxykinase 1(PCK1)
169	CTSZ	cathepsin Z(CTSZ)
170	KDM1A	lysine demethylase 1A(KDM1A)
171	RPL11	ribosomal protein L11(RPL11)
172	GAREM1	GRB2 associated regulator of MAPK1 subtype 1(GAREM1)
173	HNRNPR	heterogeneous nuclear ribonucleoprotein R(HNRNPR)
174	UEVLD	UEV and lactate/malate dehyrogenase domains(UEVLD)
175	MYBL2	MYB proto-oncogene like 2(MYBL2)
176	SPIC	Spi-C transcription factor(SPIC)
177	EPHA8	EPH receptor A8(EPHA8)
178	TCDNL1
179	ELOA-AS1
180	OBI1
181	FAM237A
182	RMB28
183	LINC01751
184	SNORD70B
185	AD21L
186	PTPRT-AS1
187	GPRX2
188	ELOA
189	ATP5F1E
190	RBCK
191	TMEN176B
192	TMEN176A
193	TEX46
194	CDC178
