# Supplementary material for: Capturing Genetic Diversity and Selection Signatures of the Endangered Kosovar Balusha Sheep Breed
Source: Genes (Basel). 2022 May 12;13(5):866. doi: 10.3390/genes13050866 (PMC9140571; doi:10.3390/genes13050866)
Supplement: Supplementary file 1 [file genes-13-00866-s001.zip › Table S3_Annotated genes.xlsx]

## Sheet: Tabelle1
Table S3. Annotated genes identified in selection signatures specific to the BAL breed detected by FST (di) and XPEHH. Please note that genes indicated by bold letters were jointly identified by di and XPEHH.
Test	Chr.	Start*	End*	Lenght of re-gion (Kb)	Genes
FST (di)	2	201072420	201966975	895	TCDNL1, C2orf69, TYW5, SPATS2L, KCTD18, SGO2, AOX1, AOX3P-AOX2P
	2	203019174	203995836	977	CDK15, FZD7, KIAA2012, SUMO1, SNORD103A, SNORD103B, SNORD70, SNORD11B, SNORD11, SNORD70B, NOP58, BMPR2, FAM117B, ICA1L, CARF, SPIC
	2	204059664	204959986	900	NBEAL1, CYP20A1, RAPH1, ABI2, CD28, CTLA4, ICOS
	2	205017060	205872952	856	PARD3B
	2	206031663	206997611	966	PARD3B, NRP2
	2	207211541	207989904	778	NDUFS1, EEF1B2, SNORD51, SNORD41, GPR1, ZDBF, ADAM23, FAM237A, DYTN, MDH1B, FASTKD2, CPO
	2	208016553	208997250	980	KLF7, CREB1, METTL21A, CCNYL1, FZD5, PLEKHM3
	2	242019441	242803391	784	PITHD1, ELOA, ELOA-AS1, RPL11, ID3, SNHG6, E2F2, ASAP3, TCEA3, ZNF436, HNRNPR, LINC01355, HTR1D, LUZP1, KDM1A, TEX46, LACTBL1, EPHB2
	2	243122742	243923350	800	EPHA8, ZBTB40, WNT4, CDC42, LINC00339, CELA3A, CELA3B, HSPG2, LDLRAD2, USP48
	4	112292783	112977221	684	GIMAP5, GIMAP7, GIMAP4, GIMAP2, TMEN176B, TMEN176A, AOC1, NOS3, ATG9B
	6	106006705	106994963	988	No gene
	10	54127756	54981003	853	OBI1, POU4F1, RMB28
	13	49000963	49987952	987	LINC01751, HAO1
	13	55138737	55986200	846	CDH26, FAM217B, PPP1R3D, SYCP2, PHACTR3
	13	56309786	56959404	589	EDN3, ZNF831, PRELID3B, SLMO2-ATP5E, ATP5F1E, TUBB1, CTSZ, NELFCD, GNAS, GNAS-AS1, NPEPL1
	13	57204797	57946802	742	RAB22A, PPP4R1L, ANKRD60, C20orf85, PMEPA1, ZBP1, PCK1, CTCFL
	13	59019503	59979216	960	SNPH, AD21L, C20orf202, TMEM74B, PSMF1, RSPO4, ANGPT4, MRPL41, FAM110A, SLC52A3, C20orf96, DEFB129, SCRT2, SRXN1, TCF15, CSNK2A3, CSNK2A1, TBC1D20, TRIB3, RBCK, NRSN2, SOX12
	13	71049642	71917456	867	PTPRT, PTPRT-AS1, SRSF6, L3MBTL1, SGK2, IFT52, MYBL2, GTSF1L, TOX2
	19	13006214	13792929	787	MYRIP, EIF1B, ENTPD3, RPL14, ZNF619, DNAJA1, SNORA11E, SNORA11D, SNORA11B, CTNNB1
	19	34024556	34993505	968	SUCLG2, KBTBD8, LRIG1
	19	35066259	35971670	905	LRIG1, SLC25A26, MAGI1
	19	38015761	38966884	951	SYNPR, CADPS, FEZF2
	21	25021500	25989680	968	CSRP3, ZDHHC13, MIR548AD, GPRX2, MRGPRX2, MRGPRX1, MRGPRX4, MRGPRX3, HPS5, SAA2, SAA1, PTPN5, IGSF22, TMEM86A, SPTY2D1, UEVLD, TSG101, LDHC, LDHA, GTF2H1, OR10G8
	23	24059095	24979555	920	CDC178, KLHL14, GAREM1
	23	52077991	52958483	880	DCC
	24	11113060	11975271	862	SNX29, CPPED1, SHISA9
XPEHH	2	202934760	203533603	599	ALS2, CDK15, FZD7, KIAA2012, SUMO1, SNORD103A, SNORD103B, SNORD70, SNORD11B, SNORD 11, NOP58, SNORD70B
	2	204456302	205041290	585	RAPH1, ABI2, CD28, CTLA4, ICOS
	2	205850631	206393167	542	PARD3B
	2	207542754	207989904	447	ADAM23, FAM237A, DYTN, MDH1B, FASTKD2, CPO
	2	208737934	209788611	1.05	CCNYL1, FZD5, PLEKHM3, CRYGD, CRYGC, CRYGB, CRYGA, C2orf80, IDH1, PIKFYVE, PTH2R
	4	87440947	88197262	756	SLC13A1, IQUB, ASB15, LMOD2, NDUFA5, WASL, HYAL4, SPAM1
	4	91820024	92547470	727	GCC1, ARF5, FSCN3, SND1, LRRC4, MIR129-1, LEP
	4	93946261	94792844	847	TMEM209, SSMEM1, CPA2, CPA5, CEP41, CPA1, MEST, COPG2, TSGA13, RPS3A, KLF14, MIR29A, MIR29B, LINC-PINT
	4	96834817	96900360	66	No gene
	7	81656552	81831874	175	NUMB, LOC1019281, HEATR4, RIOX1, ACOT2, ACOT1
	13	44589704	44729767	140	No gene
	13	47424885	47940316	515	CRLS1, LRRN4, FERMT1
	13	48442668	48900717	458	No gene
	13	56464283	56880786	417	PRELID3B, SLMO2-ATP5E, ATP5F1E, TUBB1, CTSZ, NELFCD, GNAS, GNAS-AS1
	17	44276820	44540114	263	GALNT9
		*The shown start and end positions refer to the Oar_v4.0 genome assembly.
