# Supplementary material for: Capturing Genetic Diversity and Selection Signatures of the Endangered Kosovar Balusha Sheep Breed
Source: Genes (Basel). 2022 May 12;13(5):866. doi: 10.3390/genes13050866 (PMC9140571; doi:10.3390/genes13050866)
Supplement: Supplementary file 1 [file genes-13-00866-s001.zip › Table S4a-e_Significant regions of selection from XPEHH analysis.xlsx]

## Sheet: Table S3a
Table S3a: Significant selection regions of XPEHH analysis between BAL and BAR (PXPEHH ≥ 5 )
CHR	SNP	POSITION	PXPEHH
13	s64709.1	70264158	9.75869
2	OAR2_204712172.1	204712172	9.24972
13	s19965.1	70252119	9.20926
13	OAR13_47556307.1	47556307	9.1772
13	OAR13_47597742.1	47597742	8.80027
13	s42220.1	47501117	8.79925
2	OAR2_204724536.1	204724536	8.77839
2	OAR2_204684212.1	204684212	8.70034
2	OAR2_205017060.1	205017060	8.67731
13	DU411403_398.1	45370187	8.62926
4	OAR4_96859439.1	96859439	8.54641
13	OAR13_45336854.1	45336854	8.51694
13	s08412.1	45424353	8.50427
7	s49784.1	81734304	8.49837
2	s38744.1	204522372	8.37025
17	OAR17_42515780.1	42515780	8.31039
2	OAR2_204818836.1	204818836	8.30589
2	OAR2_204847863.1	204847863	8.29734
2	OAR2_209051888.1	209051888	8.25299
13	s63108.1	70332680	8.14114
7	s20865.1	81719869	8.13839
2	OAR2_209355569.1	209355569	8.11744
13	s02463.1	70245012	8.08978
7	CZ920950_468.1	81824739	8.06188
7	s03655.1	81831874	8.05961
2	OAR2_204901274.1	204901274	7.9173
13	s13878.1	44729767	7.86924
13	OAR13_45289951.1	45289951	7.82099
17	OAR17_44373422.1	44373422	7.79978
2	OAR2_209202124.1	209202124	7.77606
2	OAR2_204959986.1	204959986	7.69854
2	OAR2_209399752.1	209399752	7.68121
2	s72382.1	202934760	7.67033
17	OAR17_44276820.1	44276820	7.62386
13	s61846.1	47424885	7.62361
2	OAR2_204411348.1	204411348	7.61602
2	OAR2_209317774.1	209317774	7.61143
17	OAR17_44401211.1	44401211	7.58883
2	OAR2_209113305.1	209113305	7.58373
13	OAR13_70277908.1	70277908	7.55865
2	DU484966_595.1	204575035	7.55681
2	OAR2_207454751.1	207454751	7.48918
2	s33389.1	205041290	7.47803
17	OAR17_42510215.1	42510215	7.46511
17	OAR17_44316169.1	44316169	7.46478
2	OAR2_208737934.1	208737934	7.44117
2	OAR2_209490868.1	209490868	7.37759
2	s58413.1	203084099	7.37613
2	OAR2_209169665.1	209169665	7.37588
13	s53991.1	45264515	7.30751
4	OAR4_86855744.1	86855744	7.3012
17	OAR17_44503893.1	44503893	7.28681
13	OAR13_47633030.1	47633030	7.26251
4	OAR4_88175830.1	88175830	7.25791
13	s39429.1	46964917	7.22496
2	OAR2_209746295.1	209746295	7.22239
2	s06903.1	204623133	7.19963
2	OAR2_209256136.1	209256136	7.18966
2	OAR2_208688104.1	208688104	7.13902
4	OAR4_94725691.1	94725691	7.11848
13	s00440.1	44597095	7.11016
4	DU362773_332.1	96834817	7.09738
2	OAR2_204456302.1	204456302	7.07063
4	OAR4_87383363.1	87383363	7.06578
2	OAR2_207410327.1	207410327	7.0387
13	DU452456_526.1	56679937	7.02442
2	OAR2_208837083_X.1	208837084	7.00106
2	OAR2_207542754.1	207542754	6.96345
13	s18634.1	70478315	6.95705
13	OAR13_45492904.1	45492904	6.93644
4	OAR4_96900360.1	96900360	6.92849
7	s68841.1	81773651	6.92429
2	DU439106_694.1	207989904	6.90887
4	OAR4_86795029_X.1	86795030	6.845
2	OAR2_207636171.1	207636171	6.8427
4	OAR4_90353462.1	90353462	6.8411
2	OAR2_209445028.1	209445028	6.80716
13	s49832.1	70381696	6.77231
13	s12611.1	47362489	6.7666
13	OAR13_45484042.1	45484042	6.76509
13	s07225.1	44836507	6.75995
13	s05264.1	70498820	6.74762
4	OAR4_89304425.1	89304425	6.70288
17	OAR17_42531598.1	42531598	6.70147
2	OAR2_208766144.1	208766144	6.69334
2	OAR2_202859263_X.1	202859264	6.68365
13	s73104.1	45600724	6.66427
2	s09135.1	203019174	6.65934
17	OAR17_44577379.1	44577379	6.65318
4	OAR4_89291158.1	89291158	6.64919
4	OAR4_89298471.1	89298471	6.64919
4	OAR4_94792844.1	94792844	6.64869
4	OAR4_87275546.1	87275546	6.64711
4	OAR4_88152650.1	88152650	6.64516
2	OAR2_209720831.1	209720831	6.6021
13	OAR13_44631782.1	44631782	6.59887
2	s49707.1	208997250	6.59119
2	OAR2_207801026.1	207801026	6.58628
4	OAR4_90325272.1	90325272	6.56835
4	OAR4_87332839.1	87332839	6.56628
13	OAR13_44694056.1	44694056	6.56034
17	OAR17_42426968.1	42426968	6.55802
4	OAR4_90397448.1	90397448	6.53829
4	OAR4_96735310_X.1	96735311	6.53444
2	OAR2_209681146.1	209681146	6.52998
2	DU480434_533.1	202936696	6.52138
2	OAR2_207789131.1	207789131	6.51743
13	s15302.1	44783629	6.5174
13	OAR13_56828696.1	56828696	6.51363
2	s70314.1	203107986	6.49704
7	OAR7_81608245.1	81608245	6.47702
2	OAR2_209509900_X.1	209509901	6.44438
4	OAR4_91773706.1	91773706	6.43876
4	OAR4_92485000.1	92485000	6.43701
7	OAR7_81656552.1	81656552	6.42957
13	s57668.1	48848788	6.42813
13	s43489.1	56530506	6.42168
4	OAR4_87440947.1	87440947	6.41837
2	s12848.1	203260925	6.37032
13	OAR13_47184663.1	47184663	6.36291
2	OAR2_202612998.1	202612998	6.35868
4	OAR4_94696444.1	94696444	6.33968
13	s30922.1	56880786	6.32154
13	OAR13_71308100.1	71308100	6.31911
4	OAR4_92447165.1	92447165	6.31321
17	s60211.1	42581276	6.30245
13	s36887.1	48579993	6.30004
2	OAR2_202599712.1	202599712	6.29178
4	OAR4_88197262.1	88197262	6.28786
13	s75738.1	46902819	6.28621
2	OAR2_209236292_X.1	209236293	6.28554
4	OAR4_96776313.1	96776313	6.28294
4	OAR4_87310351.1	87310351	6.25089
10	OAR10_80432942.1	80432942	6.23384
4	OAR4_91820024.1	91820024	6.21891
10	s53758.1	80398599	6.19977
13	s62501.1	47852580	6.1915
4	OAR4_86762121.1	86762121	6.18574
7	OAR7_81556933.1	81556933	6.16324
2	OAR2_209291863.1	209291863	6.16205
4	OAR4_97708163.1	97708163	6.14256
4	OAR4_89408845.1	89408845	6.12173
13	s38018.1	47164400	6.12111
4	OAR4_93946261.1	93946261	6.11001
4	OAR4_94766796.1	94766796	6.08967
4	OAR4_92515859.1	92515859	6.07728
4	OAR4_86823510.1	86823510	6.07712
4	OAR4_95538340.1	95538340	6.04946
17	OAR17_42369817.1	42369817	6.03641
17	OAR17_44540114.1	44540114	6.01537
13	s31120.1	47394458	6.01409
13	OAR13_70413454.1	70413454	6.00797
13	OAR13_47012666.1	47012666	6.00519
13	s34557.1	48793642	5.99626
2	s05808.1	203202214	5.99076
4	OAR4_90286613_X.1	90286614	5.95734
2	OAR2_213755101.1	213755101	5.95384
17	OAR17_39767127.1	39767127	5.9427
2	OAR2_205850631.1	205850631	5.9418
13	s70534.1	70177792	5.94021
17	s40018.1	42608903	5.93516
13	OAR13_71248464.1	71248464	5.93447
2	s53364.1	209788611	5.93221
2	OAR2_202676215.1	202676215	5.91649
4	s11336.1	92995199	5.91206
4	s62825.1	97679682	5.91029
2	OAR2_202569972_X.1	202569973	5.9077
13	s33685.1	48771114	5.85778
2	OAR2_202880426.1	202880426	5.84842
13	s71468.1	48753037	5.84551
13	s27782.1	44589704	5.84237
2	OAR2_242236604.1	242236604	5.82489
4	OAR4_87165136.1	87165136	5.81366
4	OAR4_89452992.1	89452992	5.80686
4	OAR4_87201676.1	87201676	5.80505
2	s06905.1	204359315	5.80188
17	OAR17_39706577.1	39706577	5.7891
10	OAR10_80235683.1	80235683	5.78424
2	OAR2_206597816.1	206597816	5.78229
2	OAR2_205872952.1	205872952	5.77937
4	s19630.1	97768238	5.778
13	OAR13_47815459.1	47815459	5.74175
4	OAR4_89231133.1	89231133	5.73338
13	s23800.1	48669871	5.73271
13	s67798.1	48695151	5.72357
18	OAR18_46654949.1	46654949	5.72231
18	OAR18_51018338.1	51018338	5.7176
2	OAR2_209909413.1	209909413	5.70726
7	OAR7_81534131.1	81534131	5.70709
4	OAR4_95602342.1	95602342	5.7024
4	OAR4_91589025.1	91589025	5.6828
13	OAR13_48400103.1	48400103	5.68082
2	OAR2_205774212.1	205774212	5.67319
2	OAR2_205817277.1	205817277	5.66966
2	OAR2_204233702.1	204233702	5.66883
4	s35848.1	97541280	5.65
13	s16333.1	71153618	5.64995
2	OAR2_208630788.1	208630788	5.64364
4	OAR4_93024080.1	93024080	5.63938
4	OAR4_92547470.1	92547470	5.6309
2	s62814.1	203340266	5.62894
10	s57611.1	83715706	5.62627
10	OAR10_84180866.1	84180866	5.6225
17	OAR17_44225552.1	44225552	5.62037
13	s12526.1	70561845	5.59795
7	OAR7_83856619.1	83856619	5.59785
13	s32476.1	59926032	5.58544
4	s54268.1	97818267	5.58114
13	OAR13_60550782.1	60550782	5.57813
7	OAR7_78055948.1	78055948	5.57622
4	OAR4_92963794.1	92963794	5.57549
13	s54559.1	56668982	5.57531
2	s25434.1	213711534	5.55243
2	DU275932_140.1	202989623	5.54922
2	OAR2_205083953.1	205083953	5.54114
4	s27666.1	91561617	5.52292
4	OAR4_86894695.1	86894695	5.52289
2	OAR2_207960121_X.1	207960122	5.51401
2	OAR2_206031663.1	206031663	5.5096
10	OAR10_80478253.1	80478253	5.50503
13	s11968.1	59812661	5.49459
13	s44418.1	56898432	5.47374
4	OAR4_95594403.1	95594403	5.46662
13	OAR13_48900717.1	48900717	5.4619
4	OAR4_94051242.1	94051242	5.43796
13	OAR13_46884762.1	46884762	5.4357
4	OAR4_92778451.1	92778451	5.43267
2	OAR2_209984273.1	209984273	5.42476
2	OAR2_205328406.1	205328406	5.42013
22	OAR22_17752035.1	17752035	5.41972
2	s69606.1	209880974	5.40552
13	OAR13_56551494.1	56551494	5.40437
13	s06576.1	47940316	5.39678
10	OAR10_81612677.1	81612677	5.38491
17	OAR17_42330622.1	42330622	5.37521
4	OAR4_90428794.1	90428794	5.3741
17	OAR17_36745336.1	36745336	5.37303
4	OAR4_93964844.1	93964844	5.36777
4	OAR4_92927340.1	92927340	5.36628
18	s58340.1	46516345	5.36597
10	s17975.1	82170003	5.3638
1	OAR1_64419013.1	64419013	5.35499
18	OAR18_50905798.1	50905798	5.34739
17	OAR17_48387667.1	48387667	5.3443
2	OAR2_214645941.1	214645941	5.34118
13	s62471.1	48640188	5.3349
10	OAR10_84070291.1	84070291	5.33312
13	s73649.1	45609068	5.32664
2	OAR2_206096729.1	206096729	5.32003
4	OAR4_76658502.1	76658502	5.31467
2	OAR2_208016553.1	208016553	5.31255
2	OAR2_206135668.1	206135668	5.30477
2	OAR2_210046436.1	210046436	5.30469
2	OAR2_214617771.1	214617771	5.30386
7	OAR7_83838864.1	83838864	5.3027
4	s56005.1	98799386	5.30122
4	s57016.1	81058416	5.29696
21	s46884.1	25630782	5.29634
4	OAR4_90199780.1	90199780	5.28988
17	OAR17_48424123.1	48424123	5.28581
2	OAR2_242229131.1	242229131	5.28145
13	s72736.1	48442668	5.27988
2	OAR2_209830412.1	209830412	5.27629
21	s69791.1	25644261	5.2729
13	OAR13_56464283.1	56464283	5.26727
7	OAR7_83970535.1	83970535	5.26096
17	s13360.1	44741554	5.25983
13	OAR13_60486404.1	60486404	5.2587
2	OAR2_204059664.1	204059664	5.25726
4	OAR4_94288147.1	94288147	5.25284
10	OAR10_80515558.1	80515558	5.24497
1	s65345.1	123808276	5.24309
22	OAR22_18609302.1	18609302	5.24232
1	OAR1_64780959.1	64780959	5.24036
17	OAR17_39796513.1	39796513	5.2382
4	s37922.1	96427147	5.22949
13	OAR13_70672871.1	70672871	5.22503
4	s18105.1	91726188	5.22222
10	s37682.1	81245904	5.22031
10	s18739.1	83723058	5.21803
10	s17895.1	82142685	5.21755
18	s01735.1	46463515	5.21136
2	OAR2_206393167.1	206393167	5.19865
13	OAR13_51134025_X.1	51134026	5.19605
13	OAR13_51167861.1	51167861	5.19605
13	s59134.1	71392796	5.19512
13	s28459.1	44514409	5.19287
2	s32143.1	203414884	5.19165
10	OAR10_70905390.1	70905390	5.19102
10	OAR10_80859465.1	80859465	5.19022
17	s46426.1	36882103	5.18937
4	OAR4_76692624.1	76692624	5.18619
17	OAR17_42625166.1	42625166	5.17932
4	OAR4_92385253.1	92385253	5.17323
17	OAR17_36829676.1	36829676	5.1727
2	OAR2_208559623.1	208559623	5.17242
10	OAR10_83997796.1	83997796	5.16538
10	s05976.1	83656785	5.15827
13	OAR13_44521365.1	44521365	5.15698
17	OAR17_44187419.1	44187419	5.15359
2	OAR2_242177133.1	242177133	5.15073
10	OAR10_83418383.1	83418383	5.14959
13	s08874.1	54366328	5.14656
4	OAR4_89216253.1	89216253	5.1457
13	s55600.1	41431733	5.13977
13	OAR13_42475974.1	42475974	5.13787
4	OAR4_95365879.1	95365879	5.12516
10	OAR10_81430826_X.1	81430827	5.12467
10	s09989.1	80882113	5.11736
4	OAR4_94128214.1	94128214	5.09999
18	OAR18_50863653.1	50863653	5.09489
4	OAR4_96389676.1	96389676	5.09059
13	OAR13_51251510.1	51251510	5.08713
2	OAR2_206843390.1	206843390	5.08614
2	OAR2_202483419.1	202483419	5.08187
17	OAR17_44595357.1	44595357	5.08004
13	OAR13_49000963.1	49000963	5.0748
4	OAR4_94274126.1	94274126	5.07199
1	OAR1_64507132_X.1	64507132	5.06885
2	OAR2_205138896.1	205138896	5.0622
10	s61303.1	84130540	5.06179
10	OAR10_83541915.1	83541915	5.05962
4	OAR4_89501743.1	89501743	5.05765
13	s13760.1	45184479	5.05121
13	s70306.1	43907899	5.04999
4	OAR4_91525781.1	91525781	5.04962
13	s50682.1	54424261	5.04226
2	s28715.1	206738033	5.03781
4	OAR4_92808545.1	92808545	5.03704
4	OAR4_76552142.1	76552142	5.03326
4	OAR4_94588384.1	94588384	5.03258
1	OAR1_64395136.1	64395136	5.02839
4	s64973.1	92396307	5.02211
2	OAR2_205438492.1	205438492	5.02187
2	OAR2_205458798.1	205458798	5.02187
2	OAR2_203533603.1	203533603	5.02079
4	OAR4_95977095.1	95977095	5.01543
4	OAR4_96913656.1	96913656	5.01114
2	OAR2_206970153.1	206970153	5.00857
18	s15397.1	46628458	5.00552
10	OAR10_80526458.1	80526458	5.00446
13	s58364.1	44440714	5.00223
4	OAR4_89840279.1	89840279	5.00038

## Sheet: Table S3b
Table S3b: Significant selection regions of XPEHH analysis between BAL and IST (PXPEHH ≥ 5 )
CHR	SNP	POSITION	PXPEHH
2	OAR2_204712172.1	204712172	11.8222
2	OAR2_204684212.1	204684212	11.3278
2	s06903.1	204623133	10.747
6	OAR6_42528741.1	42528741	10.4999
6	s20660.1	40827564	10.0912
6	OAR6_42755193.1	42755193	10.0219
6	OAR6_42834740.1	42834740	9.90789
2	OAR2_204724536.1	204724536	9.85462
6	OAR6_42557643.1	42557643	9.84713
6	OAR6_42484920_X.1	42484921	9.73505
2	DU484966_595.1	204575035	9.71426
6	OAR6_42763868.1	42763868	9.55884
6	OAR6_40855809.1	40855809	9.50683
6	OAR6_42743614.1	42743614	9.49735
6	OAR6_42447403.1	42447403	9.48027
6	OAR6_40370293.1	40370293	9.4494
6	OAR6_42247197.1	42247197	9.39748
6	OAR6_40955920.1	40955920	9.36357
6	OAR6_42801276.1	42801276	9.22833
2	OAR2_204818836.1	204818836	9.19083
2	OAR2_204847863.1	204847863	9.16677
6	OAR6_41494878.1	41494878	9.12103
2	OAR2_209355569.1	209355569	9.0602
2	OAR2_209291863.1	209291863	9.01607
6	OAR6_40243862.1	40243862	8.98932
6	OAR6_41583796.1	41583796	8.98366
6	OAR6_42930840.1	42930840	8.92222
6	OAR6_42094768.1	42094768	8.90963
2	OAR2_209399752.1	209399752	8.88635
6	OAR6_41476497.1	41476497	8.85754
2	OAR2_209445028.1	209445028	8.84444
6	s32980.1	41099091	8.81856
6	OAR6_42945420.1	42945420	8.77399
2	OAR2_209490868.1	209490868	8.73458
6	OAR6_40409402.1	40409402	8.72994
6	OAR6_42282329.1	42282329	8.70245
6	OAR6_40496376.1	40496376	8.45502
6	s17946.1	41384761	8.43506
6	OAR6_41003295.1	41003295	8.41687
2	s58413.1	203084099	8.25527
6	OAR6_41424992.1	41424992	8.23626
6	OAR6_41709987.1	41709987	8.21326
6	OAR6_38713012.1	38713012	8.19494
6	OAR6_38351087.1	38351087	8.18091
6	OAR6_38736782.1	38736782	8.18089
6	OAR6_38751819_X.1	38751820	8.16339
6	OAR6_40449774.1	40449774	8.15504
6	s37521.1	39071501	8.14822
6	OAR6_40780034.1	40780034	8.11768
13	s42220.1	47501117	8.10641
6	OAR6_39029427.1	39029427	8.10116
6	OAR6_39003764.1	39003764	8.09768
6	OAR6_38391305.1	38391305	8.08413
6	OAR6_38863569.1	38863569	8.08293
6	OAR6_38919831.1	38919831	8.03058
13	s61846.1	47424885	8.02224
2	OAR2_209256136.1	209256136	7.99868
6	s38306.1	39440559	7.99611
6	OAR6_38456102.1	38456102	7.99538
6	OAR6_38496068.1	38496068	7.97578
6	OAR6_38315830.1	38315830	7.94217
13	s54559.1	56668982	7.92588
6	s55268.1	40169159	7.89797
6	OAR6_38217424.1	38217424	7.87641
2	OAR2_209317774.1	209317774	7.87254
6	OAR6_38428628.1	38428628	7.83355
6	OAR6_39081346.1	39081346	7.81243
6	OAR6_38156958.1	38156958	7.74219
13	OAR13_51451506.1	51451506	7.73476
13	OAR13_56551494.1	56551494	7.71889
13	OAR13_51492534.1	51492534	7.69848
6	OAR6_38585187.1	38585187	7.6116
13	s14009.1	51576061	7.60934
7	CZ920950_468.1	81824739	7.5989
7	OAR7_81852396.1	81852396	7.59841
6	OAR6_41936490.1	41936490	7.4192
13	DU452456_526.1	56679937	7.41817
13	s43489.1	56530506	7.40023
2	OAR2_204901274.1	204901274	7.34999
6	OAR6_42185110.1	42185110	7.29976
13	s75738.1	46902819	7.27831
22	s17612.1	31190536	7.25618
2	OAR2_204959986.1	204959986	7.25478
22	OAR22_31226168.1	31226168	7.25169
7	s03655.1	81831874	7.24809
2	s38744.1	204522372	7.22115
4	OAR4_92485000.1	92485000	7.21312
2	OAR2_209202124.1	209202124	7.20828
2	OAR2_202115993.1	202115993	7.17971
2	s12848.1	203260925	7.17563
6	OAR6_37861888.1	37861888	7.16849
13	s33685.1	48771114	7.15824
7	s49784.1	81734304	7.15665
13	s71468.1	48753037	7.12117
6	s26384.1	38098780	7.08329
13	s31120.1	47394458	7.07241
6	OAR6_38042211.1	38042211	7.05285
2	OAR2_210988344.1	210988344	7.03475
13	OAR13_47556307.1	47556307	7.02001
6	OAR6_39124095.1	39124095	7.00153
6	s56396.1	42148650	6.99769
2	s62814.1	203340266	6.99159
2	s70314.1	203107986	6.98789
2	OAR2_202158205.1	202158205	6.96666
7	s68841.1	81773651	6.93629
13	s28453.1	59979216	6.92384
13	OAR13_46575198.1	46575198	6.89596
2	DU275932_140.1	202989623	6.87732
2	OAR2_209236292_X.1	209236293	6.86441
13	OAR13_51387503.1	51387503	6.8562
22	s41692.1	31132597	6.84815
2	OAR2_202060076.1	202060076	6.8449
13	s36887.1	48579993	6.82031
2	s05808.1	203202214	6.77987
2	OAR2_205017060.1	205017060	6.77069
2	s09135.1	203019174	6.76408
13	OAR13_50999448.1	50999448	6.72437
13	OAR13_60550782.1	60550782	6.71169
13	s23800.1	48669871	6.69365
13	OAR13_50870216.1	50870216	6.67145
2	OAR2_202002170.1	202002170	6.66926
2	OAR2_210232312.1	210232312	6.65618
13	OAR13_44631782.1	44631782	6.64313
2	OAR2_217320956.1	217320956	6.63888
2	OAR2_210936115.1	210936115	6.6238
13	s00440.1	44597095	6.59636
22	OAR22_31267802.1	31267802	6.57282
19	OAR19_36126965.1	36126965	6.56951
13	OAR13_51251510.1	51251510	6.54623
13	OAR13_46884762.1	46884762	6.54228
2	OAR2_209509900_X.1	209509901	6.52822
22	OAR22_31064768.1	31064768	6.52578
13	OAR13_60312035.1	60312035	6.52301
13	OAR13_57402806.1	57402806	6.51389
4	OAR4_93964844.1	93964844	6.50928
22	OAR22_31020653.1	31020653	6.49807
14	OAR14_30115583.1	30115583	6.49365
22	OAR22_31390307.1	31390307	6.47556
13	s57668.1	48848788	6.46787
6	OAR6_37424665.1	37424665	6.46554
13	s32476.1	59926032	6.46164
19	OAR19_34466886_X.1	34466887	6.45792
13	s49429.1	51603249	6.43136
6	OAR6_37483582.1	37483582	6.3764
7	s20865.1	81719869	6.3674
13	s46412.1	60706150	6.34017
13	s44347.1	60361527	6.33749
13	s67798.1	48695151	6.33624
13	s34557.1	48793642	6.32346
22	OAR22_31353286.1	31353286	6.31311
13	OAR13_60486404.1	60486404	6.30764
13	s12030.1	50469617	6.30607
6	OAR6_37246412.1	37246412	6.28917
2	OAR2_209169665.1	209169665	6.26447
13	s47327.1	60377934	6.25576
2	OAR2_209746295.1	209746295	6.25208
2	OAR2_204456302.1	204456302	6.22375
2	DU480434_533.1	202936696	6.19191
6	OAR6_37459560.1	37459560	6.18035
2	s53364.1	209788611	6.17704
6	OAR6_37533580.1	37533580	6.17401
4	OAR4_92547470.1	92547470	6.16898
22	OAR22_31412009.1	31412009	6.16712
13	s72736.1	48442668	6.16406
6	OAR6_37669211.1	37669211	6.1623
6	OAR6_37516953.1	37516953	6.15267
2	OAR2_203533603.1	203533603	6.15208
3	s25032.1	65245543	6.13391
19	OAR19_36101666.1	36101666	6.10334
6	OAR6_37712519.1	37712519	6.09946
3	s24970.1	65272222	6.0793
6	OAR6_37329315.1	37329315	6.06574
13	s62471.1	48640188	6.05789
4	OAR4_96900360.1	96900360	6.04567
13	s09856.1	60062166	6.03474
13	s30922.1	56880786	6.03116
13	s23706.1	39362563	5.99686
13	s39429.1	46964917	5.99091
4	OAR4_92385253.1	92385253	5.98901
13	s46007.1	57771173	5.98871
2	s72382.1	202934760	5.98077
4	DU362773_332.1	96834817	5.97974
13	OAR13_44694056.1	44694056	5.97566
4	OAR4_94051242.1	94051242	5.97056
13	OAR13_57596022.1	57596022	5.96206
4	OAR4_92447165.1	92447165	5.96194
4	s64973.1	92396307	5.95803
13	s05134.1	46717430	5.95353
2	s32143.1	203414884	5.95319
13	OAR13_50962795.1	50962795	5.94377
2	OAR2_205872952.1	205872952	5.92959
4	OAR4_88175830.1	88175830	5.92935
13	s08325.1	60182366	5.92555
2	OAR2_202321458.1	202321458	5.92443
4	OAR4_92515859.1	92515859	5.92336
13	s11968.1	59812661	5.91651
2	OAR2_211051742.1	211051742	5.91394
19	OAR19_35697867_X.1	35697868	5.91187
13	OAR13_51134025_X.1	51134026	5.91148
6	OAR6_37546315.1	37546315	5.91054
13	OAR13_48266694.1	48266694	5.89426
2	OAR2_210261780.1	210261780	5.88367
17	OAR17_44540114.1	44540114	5.86767
2	OAR2_210295546.1	210295546	5.86121
2	OAR2_210301097.1	210301097	5.86121
4	s62825.1	97679682	5.85901
6	OAR6_37386559.1	37386559	5.8558
19	OAR19_34533438.1	34533438	5.8433
19	s71103.1	34426841	5.84115
13	s61211.1	46544665	5.84017
14	OAR14_30156559.1	30156559	5.83249
4	OAR4_88197262.1	88197262	5.81486
13	OAR13_50429398.1	50429398	5.80859
14	s70311.1	30336499	5.80591
2	OAR2_210829659.1	210829659	5.79996
25	OAR25_23876300.1	23876300	5.79851
19	OAR19_33960807.1	33960807	5.77425
17	OAR17_42330622.1	42330622	5.76682
2	OAR2_202359225.1	202359225	5.76617
13	s12611.1	47362489	5.76181
22	OAR22_32220485.1	32220485	5.76054
13	OAR13_50695759.1	50695759	5.76052
13	OAR13_50706017.1	50706017	5.76052
2	OAR2_242236604.1	242236604	5.75691
17	OAR17_44401211.1	44401211	5.75592
22	OAR22_31620491.1	31620491	5.74179
13	OAR13_47633030.1	47633030	5.7356
2	OAR2_209681146.1	209681146	5.72755
2	OAR2_197548448.1	197548448	5.72241
22	OAR22_31098866.1	31098866	5.71269
2	OAR2_211128537.1	211128537	5.70481
14	OAR14_30241992.1	30241992	5.69302
22	OAR22_18609302.1	18609302	5.6872
2	OAR2_205850631.1	205850631	5.68259
13	OAR13_57416384.1	57416384	5.68013
4	OAR4_85113168.1	85113168	5.67925
2	OAR2_209720831.1	209720831	5.67519
13	OAR13_51167861.1	51167861	5.66939
2	OAR2_206597816.1	206597816	5.66331
13	OAR13_56464283.1	56464283	5.65496
6	OAR6_37206417.1	37206417	5.65452
17	OAR17_44276820.1	44276820	5.64788
13	s15302.1	44783629	5.64466
4	OAR4_93946261.1	93946261	5.64426
4	OAR4_94101580.1	94101580	5.63112
7	OAR7_78055948.1	78055948	5.62098
13	OAR13_39232826.1	39232826	5.62092
2	OAR2_201966975.1	201966975	5.59625
15	OAR15_2324381.1	2324381	5.59501
13	s66897.1	50818588	5.58067
4	OAR4_96859439.1	96859439	5.57218
17	OAR17_36745336.1	36745336	5.56532
4	OAR4_92667510.1	92667510	5.5624
17	OAR17_44373422.1	44373422	5.55878
2	OAR2_210896593.1	210896593	5.55571
17	OAR17_36718102.1	36718102	5.54688
4	s44915.1	87467328	5.54366
2	OAR2_206393167.1	206393167	5.53902
2	OAR2_217260387.1	217260387	5.5255
13	OAR13_51727898.1	51727898	5.50289
13	OAR13_47597742.1	47597742	5.50156
17	OAR17_44316169.1	44316169	5.5009
13	s51138.1	50928269	5.50084
13	OAR13_56828696.1	56828696	5.4992
4	OAR4_94128214.1	94128214	5.48874
13	s13878.1	44729767	5.47059
2	OAR2_209113305.1	209113305	5.45956
25	OAR25_23851705.1	23851705	5.45788
17	OAR17_42369817.1	42369817	5.45708
13	OAR13_60542240.1	60542240	5.44919
8	OAR8_50832230.1	50832230	5.43216
4	OAR4_92808545.1	92808545	5.42745
2	OAR2_206450852.1	206450852	5.42544
13	OAR13_55680168.1	55680168	5.42379
4	OAR4_92735468.1	92735468	5.42355
13	OAR13_47184663.1	47184663	5.4203
2	OAR2_242177133.1	242177133	5.41481
2	OAR2_202271441.1	202271441	5.41454
2	s47033.1	197339264	5.4094
13	s67173.1	57339085	5.40465
17	OAR17_44503893.1	44503893	5.40031
13	OAR13_48358810.1	48358810	5.39183
13	s74141.1	46508142	5.38107
13	s16541.1	60235550	5.37623
2	OAR2_210597352.1	210597352	5.37438
2	OAR2_210643482.1	210643482	5.37438
2	OAR2_206031663.1	206031663	5.36304
13	OAR13_48900717.1	48900717	5.35797
13	s30732.1	60725881	5.35207
2	OAR2_242229131.1	242229131	5.35124
2	OAR2_210461737.1	210461737	5.3436
13	OAR13_54554388.1	54554388	5.33881
13	OAR13_54598063.1	54598063	5.32958
2	OAR2_202880426.1	202880426	5.32831
2	s40534.1	197593840	5.32791
13	OAR13_48189058.1	48189058	5.32511
12	OAR12_55457505.1	55457505	5.319
4	OAR4_94208233.1	94208233	5.30897
2	s33389.1	205041290	5.30627
7	OAR7_81656552.1	81656552	5.30532
18	OAR18_47151307.1	47151307	5.30013
6	OAR6_43292772.1	43292772	5.29488
2	OAR2_207542754.1	207542754	5.29395
17	OAR17_37705408.1	37705408	5.29335
2	OAR2_207636171.1	207636171	5.28577
13	s50682.1	54424261	5.28506
2	OAR2_210373144.1	210373144	5.27084
22	OAR22_31476273_X.2	31476274	5.25208
19	OAR19_35971670.1	35971670	5.25129
18	OAR18_45763732.1	45763732	5.24376
13	OAR13_55954856.1	55954856	5.24009
13	s34526.1	55648269	5.2398
6	OAR6_43064935.1	43064935	5.23136
13	s40254.1	55664646	5.21385
19	OAR19_34797716.1	34797716	5.20734
22	OAR22_31562511.1	31562511	5.20031
6	OAR6_43034224.1	43034224	5.19139
4	OAR4_94696444.1	94696444	5.18948
2	OAR2_208737934.1	208737934	5.1822
13	OAR13_47815459.1	47815459	5.17943
4	s71058.1	87510812	5.17691
17	OAR17_36829676.1	36829676	5.17576
4	OAR4_87440947.1	87440947	5.17026
6	OAR6_43010674.1	43010674	5.16229
4	OAR4_94029674.1	94029674	5.15468
13	OAR13_57705920.1	57705920	5.14888
4	OAR4_94156440.1	94156440	5.14315
8	s56579.1	50877277	5.14239
25	OAR25_24060638.1	24060638	5.13674
6	OAR6_43104220.1	43104220	5.13099
2	OAR2_203559364.1	203559364	5.12869
18	OAR18_47176337.1	47176337	5.12732
8	OAR8_50883186.1	50883186	5.12623
6	s63186.1	43178901	5.12413
2	OAR2_210501745.1	210501745	5.11872
18	OAR18_50863653.1	50863653	5.11701
2	OAR2_210391244.1	210391244	5.11405
22	OAR22_32747888.1	32747888	5.11381
4	OAR4_91820024.1	91820024	5.11069
22	OAR22_32067309_X.1	32067310	5.10923
2	OAR2_201353718.1	201353718	5.10583
2	OAR2_217350981.1	217350981	5.10502
3	s13777.1	65301366	5.09503
13	s68872.1	48492351	5.0898
13	s60097.1	57614589	5.08856
15	OAR15_2305340.1	2305340	5.08187
2	OAR2_202859263_X.1	202859264	5.08169
4	OAR4_94766796.1	94766796	5.08
4	OAR4_94792844.1	94792844	5.07921
4	OAR4_97708163.1	97708163	5.07518
2	OAR2_210329075.1	210329075	5.06504
2	OAR2_212824715_X.1	212824716	5.0619
2	DU439106_694.1	207989904	5.06026
13	s60776.1	50537510	5.05657
13	OAR13_60759835.1	60759835	5.05397
4	OAR4_87201676.1	87201676	5.05065
12	s21970.1	55423048	5.04752
17	OAR17_36649312.1	36649312	5.04543
8	OAR8_50738645.1	50738645	5.04526
8	s05996.1	50775875	5.04041
17	OAR17_38924596.1	38924596	5.03581
2	OAR2_203995836.1	203995836	5.03476
13	s06576.1	47940316	5.03298
13	OAR13_51039735.1	51039735	5.02972
2	OAR2_203435142.1	203435142	5.02805
17	s32577.1	42254357	5.02747
3	OAR3_65155569.1	65155569	5.02312
2	OAR2_207801026.1	207801026	5.01902
12	s56028.1	55524920	5.01105
13	s27782.1	44589704	5.01082
13	OAR13_55596698.1	55596698	5.00892
13	s26966.1	49226941	5.00443

## Sheet: Table S3c
Table S3c: Significant selection regions of XPEHH analysis between BAL and RUD (PXPEHH ≥ 5 )
CHR	SNP	POSITION	PXPEHH
13	s64709.1	70264158	12.2459
13	s19965.1	70252119	10.8309
2	OAR2_204712172.1	204712172	10.4777
2	OAR2_204684212.1	204684212	9.96301
13	OAR13_70277908.1	70277908	9.60086
13	s63108.1	70332680	9.58012
2	OAR2_204724536.1	204724536	9.5546
2	OAR2_204847863.1	204847863	9.12775
13	s49832.1	70381696	8.96137
2	OAR2_204818836.1	204818836	8.63434
2	OAR2_204901274.1	204901274	8.51569
22	OAR22_31098866.1	31098866	8.41429
2	DU480434_533.1	202936696	8.35607
2	s06903.1	204623133	8.20143
2	OAR2_204959986.1	204959986	8.20071
13	OAR13_50999448.1	50999448	8.12639
2	DU484966_595.1	204575035	8.02068
2	OAR2_210232312.1	210232312	8.01731
2	OAR2_205017060.1	205017060	7.98717
13	OAR13_56551494.1	56551494	7.98187
13	DU452456_526.1	56679937	7.94457
2	OAR2_209355569.1	209355569	7.94262
22	OAR22_31064768.1	31064768	7.92538
2	OAR2_209317774.1	209317774	7.88939
13	OAR13_45336854.1	45336854	7.86767
2	s58413.1	203084099	7.8532
2	s33389.1	205041290	7.78685
4	OAR4_86795029_X.1	86795030	7.69021
22	s41692.1	31132597	7.6833
4	OAR4_96859439.1	96859439	7.64763
13	OAR13_44631782.1	44631782	7.6402
13	s00440.1	44597095	7.5266
13	s51138.1	50928269	7.49823
2	s09135.1	203019174	7.49749
2	OAR2_209399752.1	209399752	7.46412
13	s57668.1	48848788	7.45792
2	OAR2_210261780.1	210261780	7.43321
2	OAR2_209169665.1	209169665	7.37126
2	OAR2_209051888.1	209051888	7.23313
13	OAR13_56828696.1	56828696	7.22919
22	s17612.1	31190536	7.19493
4	OAR4_92485000.1	92485000	7.14737
22	OAR22_31020653.1	31020653	7.10306
7	s03655.1	81831874	7.06356
4	OAR4_96900360.1	96900360	7.05949
22	OAR22_31226168.1	31226168	7.04531
22	OAR22_31353286.1	31353286	6.9916
2	OAR2_209256136.1	209256136	6.98408
13	s67798.1	48695151	6.95241
13	s54559.1	56668982	6.91486
13	s43489.1	56530506	6.88658
13	DU411403_398.1	45370187	6.87415
4	OAR4_92515859.1	92515859	6.83085
13	s02463.1	70245012	6.817
13	OAR13_50962795.1	50962795	6.80825
2	OAR2_204411348.1	204411348	6.80253
2	DU275932_140.1	202989623	6.79259
2	OAR2_204456302.1	204456302	6.78972
4	OAR4_92547470.1	92547470	6.78358
22	OAR22_18609302.1	18609302	6.76716
2	OAR2_207789131.1	207789131	6.75256
13	OAR13_47556307.1	47556307	6.75113
2	s53364.1	209788611	6.70757
13	s42220.1	47501117	6.68655
13	OAR13_70413454.1	70413454	6.66971
22	OAR22_30915840.1	30915840	6.66165
13	OAR13_48900717.1	48900717	6.6505
7	CZ920950_468.1	81824739	6.63997
2	OAR2_214718534.1	214718534	6.62591
2	OAR2_209291863.1	209291863	6.62362
2	OAR2_207454751.1	207454751	6.61835
17	OAR17_42515780.1	42515780	6.5918
13	OAR13_50870216.1	50870216	6.58235
4	OAR4_86762121.1	86762121	6.56543
2	s72382.1	202934760	6.56167
2	OAR2_207542754.1	207542754	6.54146
2	OAR2_207801026.1	207801026	6.46197
22	OAR22_30960824.1	30960824	6.44774
22	OAR22_31267802.1	31267802	6.44138
4	DU362773_332.1	96834817	6.43031
13	s30922.1	56880786	6.42859
4	OAR4_94766796.1	94766796	6.4243
2	OAR2_209113305.1	209113305	6.41037
2	s05808.1	203202214	6.40489
2	s32143.1	203414884	6.39556
22	OAR22_31300872.1	31300872	6.37693
17	OAR17_44373422.1	44373422	6.36562
4	OAR4_92447165.1	92447165	6.35931
17	OAR17_44540114.1	44540114	6.35242
4	OAR4_94792844.1	94792844	6.33376
2	OAR2_210295546.1	210295546	6.33073
2	OAR2_210301097.1	210301097	6.33073
2	s12848.1	203260925	6.32324
2	s70314.1	203107986	6.31455
4	OAR4_80486277.1	80486277	6.31445
13	OAR13_44694056.1	44694056	6.29623
13	s18634.1	70478315	6.29225
2	OAR2_203533603.1	203533603	6.27408
4	OAR4_94725691.1	94725691	6.26406
13	s33685.1	48771114	6.2553
17	OAR17_42510215.1	42510215	6.25115
2	OAR2_205872952.1	205872952	6.24884
17	OAR17_44503893.1	44503893	6.24465
4	OAR4_96453312.1	96453312	6.23295
4	OAR4_80436765.1	80436765	6.22951
2	OAR2_214697873.1	214697873	6.2165
2	OAR2_208688104.1	208688104	6.21111
2	s38744.1	204522372	6.20615
2	s49707.1	208997250	6.18067
13	s61846.1	47424885	6.17443
13	s34557.1	48793642	6.14478
2	OAR2_209202124.1	209202124	6.1276
17	OAR17_44401211.1	44401211	6.12022
10	OAR10_40868153.1	40868153	6.11717
2	OAR2_209746295.1	209746295	6.11584
13	s23800.1	48669871	6.1144
22	OAR22_28991488.1	28991488	6.11262
13	s05264.1	70498820	6.10955
2	s62814.1	203340266	6.09576
17	OAR17_48387667.1	48387667	6.08389
2	OAR2_209445028.1	209445028	6.07773
13	s72736.1	48442668	6.04833
2	OAR2_208737934.1	208737934	6.04497
13	OAR13_48266694.1	48266694	6.04144
13	s71468.1	48753037	6.03869
13	s62471.1	48640188	6.02844
19	OAR19_34466886_X.1	34466887	6.02806
2	OAR2_207636171.1	207636171	6.02607
13	OAR13_51039735.1	51039735	6.01662
2	OAR2_209490868.1	209490868	6.0164
19	OAR19_34533438.1	34533438	6.01428
13	OAR13_51451506.1	51451506	6.01329
4	s57016.1	81058416	6.00782
17	OAR17_44316169.1	44316169	6.00311
22	OAR22_31412009.1	31412009	5.99546
17	s16614.1	48362894	5.9913
2	OAR2_206096729.1	206096729	5.97968
2	OAR2_208837083_X.1	208837084	5.97088
2	OAR2_210205525.1	210205525	5.95527
2	s40534.1	197593840	5.95083
4	OAR4_92385253.1	92385253	5.94473
10	OAR10_31657359_X.1	31657360	5.90051
13	s59134.1	71392796	5.89471
13	s13878.1	44729767	5.89162
2	OAR2_205850631.1	205850631	5.86469
13	OAR13_45289951.1	45289951	5.83015
13	OAR13_47597742.1	47597742	5.82359
17	OAR17_44276820.1	44276820	5.80883
13	s36887.1	48579993	5.80395
10	s09662.1	31686003	5.79651
4	OAR4_80416194.1	80416194	5.79416
2	OAR2_214687956.1	214687956	5.79173
2	OAR2_209720831.1	209720831	5.78975
19	s71103.1	34426841	5.78398
10	OAR10_31598420.1	31598420	5.78031
4	OAR4_94696444.1	94696444	5.7737
2	DU439106_694.1	207989904	5.77285
17	OAR17_36745336.1	36745336	5.76871
2	OAR2_210829659.1	210829659	5.75236
7	s49784.1	81734304	5.75017
7	s20865.1	81719869	5.7465
4	OAR4_80509083.1	80509083	5.7461
13	OAR13_48400103.1	48400103	5.74467
2	OAR2_206031663.1	206031663	5.73078
2	OAR2_211128537.1	211128537	5.72572
10	OAR10_47566447.1	47566447	5.70708
17	OAR17_42426968.1	42426968	5.70314
4	OAR4_92778451.1	92778451	5.70261
13	OAR13_48358810.1	48358810	5.6861
22	s38131.1	30885974	5.67216
4	OAR4_95538340.1	95538340	5.64498
2	OAR2_208630788.1	208630788	5.63438
2	OAR2_209681146.1	209681146	5.61705
13	s55051.1	71553502	5.6154
13	s07410.1	71488900	5.61098
17	OAR17_39706577.1	39706577	5.60399
2	OAR2_202158205.1	202158205	5.59854
13	s06576.1	47940316	5.59561
4	OAR4_94051242.1	94051242	5.59243
2	OAR2_206274047.1	206274047	5.59032
4	OAR4_91820024.1	91820024	5.58804
13	OAR13_47633030.1	47633030	5.58063
10	OAR10_41394408.1	41394408	5.57828
22	OAR22_31390307.1	31390307	5.57819
2	OAR2_209509900_X.1	209509901	5.57479
4	OAR4_93946261.1	93946261	5.57081
17	OAR17_48424123.1	48424123	5.56971
2	OAR2_206135668.1	206135668	5.55777
13	OAR13_49000963.1	49000963	5.55328
10	OAR10_40901234.1	40901234	5.54222
12	s72450.1	55415907	5.5383
4	OAR4_88152650.1	88152650	5.52468
22	OAR22_33217320.1	33217320	5.51863
4	OAR4_92735468.1	92735468	5.5035
4	OAR4_87440947.1	87440947	5.50226
2	OAR2_210461737.1	210461737	5.49243
2	s06905.1	204359315	5.48196
10	DU310747_445.1	40799437	5.47913
13	s01759.1	48059736	5.4612
17	OAR17_44225552.1	44225552	5.44855
19	OAR19_34614508.1	34614508	5.43768
4	OAR4_86855744.1	86855744	5.42591
13	OAR13_47815459.1	47815459	5.42198
4	s64973.1	92396307	5.41294
17	OAR17_36718102.1	36718102	5.40769
2	OAR2_206393167.1	206393167	5.40216
12	s18041.1	55381974	5.37937
2	s22408.1	210861766	5.36894
18	s15397.1	46628458	5.36326
4	s44915.1	87467328	5.36322
4	OAR4_92667510.1	92667510	5.3628
2	OAR2_203559364.1	203559364	5.36157
22	s42486.1	28930173	5.35958
18	s58340.1	46516345	5.35821
4	OAR4_88197262.1	88197262	5.33663
2	OAR2_208766144.1	208766144	5.32242
10	OAR10_40808913.1	40808913	5.31045
25	OAR25_24060638.1	24060638	5.30734
7	s68841.1	81773651	5.30135
2	OAR2_205083953.1	205083953	5.30046
4	s37922.1	96427147	5.29797
2	OAR2_207960121_X.1	207960122	5.29639
5	OAR5_21362195.1	21362195	5.28329
2	OAR2_203435142.1	203435142	5.27859
4	OAR4_88175830.1	88175830	5.26181
18	s01735.1	46463515	5.25549
4	OAR4_90353462.1	90353462	5.25188
4	OAR4_92561674_X.1	92561675	5.24702
13	s53991.1	45264515	5.2463
2	OAR2_197255716.1	197255716	5.2435
19	s59306.1	37135327	5.24286
4	OAR4_86823510.1	86823510	5.23677
4	OAR4_93964844.1	93964844	5.23587
13	OAR13_71308100.1	71308100	5.23413
12	s21970.1	55423048	5.23343
10	OAR10_47534197.1	47534197	5.22571
2	s47033.1	197339264	5.21786
7	OAR7_81656552.1	81656552	5.2178
12	OAR12_55457505.1	55457505	5.21674
22	OAR22_29183207.1	29183207	5.21058
13	OAR13_44521365.1	44521365	5.19314
10	OAR10_46017136.1	46017136	5.15931
22	OAR22_30371214.1	30371214	5.15086
2	OAR2_207410327.1	207410327	5.14138
2	OAR2_211051742.1	211051742	5.13829
4	OAR4_89291158.1	89291158	5.13667
4	OAR4_89298471.1	89298471	5.13667
13	OAR13_51134025_X.1	51134026	5.12263
13	OAR13_51167861.1	51167861	5.12263
19	OAR19_37223995.1	37223995	5.11289
2	OAR2_205138896.1	205138896	5.10951
13	OAR13_51387503.1	51387503	5.10845
2	OAR2_202002170.1	202002170	5.10374
4	OAR4_91860230.1	91860230	5.09864
4	OAR4_96913656.1	96913656	5.09561
22	OAR22_30541802.1	30541802	5.09385
22	OAR22_30356404.1	30356404	5.09314
2	OAR2_202060076.1	202060076	5.09288
2	OAR2_204233702.1	204233702	5.09197
13	s27782.1	44589704	5.08678
10	OAR10_35386654.1	35386654	5.08672
10	OAR10_29341212.1	29341212	5.08106
22	OAR22_18486216.1	18486216	5.07758
25	OAR25_24072678.1	24072678	5.07637
10	OAR10_29274817.1	29274817	5.06946
4	OAR4_91922537_X.1	91922538	5.06388
13	s62501.1	47852580	5.06361
25	OAR25_23952634.1	23952634	5.06259
2	OAR2_214771311.1	214771311	5.06018
10	s13868.1	31701149	5.04941
17	OAR17_42531598.1	42531598	5.04697
1	OAR1_106079123.1	106079123	5.04622
19	OAR19_37107393.1	37107393	5.03679
4	OAR4_92612139.1	92612139	5.03005
4	OAR4_89304425.1	89304425	5.02832
7	OAR7_81556933.1	81556933	5.02284
13	OAR13_56464283.1	56464283	5.01316
13	s62669.1	69425788	5.00926
4	OAR4_80280482.1	80280482	5.00451

## Sheet: Table S3d
Table S4d: Common significant selection regions (SNPs ≥ 3) specific to BAL selected from the pairwise XPEHH analyses.
CHR	SNP	POSITION
2	s72382.1	202934760
2	DU480434_533.1	202936696
2	DU275932_140.1	202989623
2	s09135.1	203019174
2	s58413.1	203084099
2	s70314.1	203107986
2	s05808.1	203202214
2	s12848.1	203260925
2	s62814.1	203340266
2	s32143.1	203414884
2	OAR2_203533603.1	203533603
2	OAR2_204456302.1	204456302
2	s38744.1	204522372
2	DU484966_595.1	204575035
2	s06903.1	204623133
2	OAR2_204684212.1	204684212
2	OAR2_204712172.1	204712172
2	OAR2_204724536.1	204724536
2	OAR2_204818836.1	204818836
2	OAR2_204847863.1	204847863
2	OAR2_204901274.1	204901274
2	OAR2_204959986.1	204959986
2	OAR2_205017060.1	205017060
2	s33389.1	205041290
2	OAR2_205850631.1	205850631
2	OAR2_205872952.1	205872952
2	OAR2_206031663.1	206031663
2	OAR2_206393167.1	206393167
2	OAR2_207542754.1	207542754
2	OAR2_207636171.1	207636171
2	OAR2_207801026.1	207801026
2	DU439106_694.1	207989904
2	OAR2_208737934.1	208737934
2	OAR2_209113305.1	209113305
2	OAR2_209169665.1	209169665
2	OAR2_209202124.1	209202124
2	OAR2_209256136.1	209256136
2	OAR2_209291863.1	209291863
2	OAR2_209317774.1	209317774
2	OAR2_209355569.1	209355569
2	OAR2_209399752.1	209399752
2	OAR2_209445028.1	209445028
2	OAR2_209490868.1	209490868
2	OAR2_209509900_X.1	209509901
2	OAR2_209681146.1	209681146
2	OAR2_209720831.1	209720831
2	OAR2_209746295.1	209746295
2	s53364.1	209788611
4	OAR4_87440947.1	87440947
4	OAR4_88175830.1	88175830
4	OAR4_88197262.1	88197262
4	OAR4_91820024.1	91820024
4	OAR4_92385253.1	92385253
4	s64973.1	92396307
4	OAR4_92447165.1	92447165
4	OAR4_92485000.1	92485000
4	OAR4_92515859.1	92515859
4	OAR4_92547470.1	92547470
4	OAR4_93946261.1	93946261
4	OAR4_93964844.1	93964844
4	OAR4_94051242.1	94051242
4	OAR4_94696444.1	94696444
4	OAR4_94766796.1	94766796
4	OAR4_94792844.1	94792844
4	DU362773_332.1	96834817
4	OAR4_96859439.1	96859439
4	OAR4_96900360.1	96900360
7	OAR7_81656552.1	81656552
7	s20865.1	81719869
7	s49784.1	81734304
7	s68841.1	81773651
7	CZ920950_468.1	81824739
7	s03655.1	81831874
13	s27782.1	44589704
13	s00440.1	44597095
13	OAR13_44631782.1	44631782
13	OAR13_44694056.1	44694056
13	s13878.1	44729767
13	s61846.1	47424885
13	s42220.1	47501117
13	OAR13_47556307.1	47556307
13	OAR13_47597742.1	47597742
13	OAR13_47633030.1	47633030
13	OAR13_47815459.1	47815459
13	s06576.1	47940316
13	s72736.1	48442668
13	s36887.1	48579993
13	s62471.1	48640188
13	s23800.1	48669871
13	s67798.1	48695151
13	s71468.1	48753037
13	s33685.1	48771114
13	s34557.1	48793642
13	s57668.1	48848788
13	OAR13_48900717.1	48900717
13	OAR13_56464283.1	56464283
13	s43489.1	56530506
13	OAR13_56551494.1	56551494
13	s54559.1	56668982
13	DU452456_526.1	56679937
13	OAR13_56828696.1	56828696
13	s30922.1	56880786
17	OAR17_36745336.1	36745336
17	OAR17_44276820.1	44276820
17	OAR17_44316169.1	44316169
17	OAR17_44373422.1	44373422
17	OAR17_44401211.1	44401211
17	OAR17_44503893.1	44503893
17	OAR17_44540114.1	44540114

## Sheet: Table S3e
	Table S3e: List of genes from XPEHH analysis recognised by DAVID
No.	OFFICIAL_GENE_SYMBOL	Gene name
1	SNORD103A	small nucleolar RNA, C/D box 103A(SNORD103A)
2	HYAL4	hyaluronoglucosaminidase 4(HYAL4)
3	SNORD103B	small nucleolar RNA, C/D box 103B(SNORD103B)
4	TUBB1	tubulin beta 1 class VI(TUBB1)
5	MIR129-1	microRNA 129-1(MIR129-1)
6	PIKFYVE	phosphoinositide kinase, FYVE-type zinc finger containing(PIKFYVE)
7	SNORD70	small nucleolar RNA, C/D box 70(SNORD70)
8	FZD7	frizzled class receptor 7(FZD7)
9	SNORD11B	small nucleolar RNA, C/D box 11B(SNORD11B)
10	MEST	mesoderm specific transcript(MEST)
11	CRYGA	crystallin gamma A(CRYGA)
12	CRYGB	crystallin gamma B(CRYGB)
13	CRYGC	crystallin gamma C(CRYGC)
14	CRYGD	crystallin gamma D(CRYGD)
15	GNAS-AS1	GNAS antisense RNA 1(GNAS-AS1)
16	WASL	Wiskott-Aldrich syndrome like(WASL)
17	TSGA13	testis specific 13(TSGA13)
18	NOP58	NOP58 ribonucleoprotein(NOP58)
19	CRLS1	cardiolipin synthase 1(CRLS1)
20	SPAM1	sperm adhesion molecule 1(SPAM1)
21	CCNYL1	cyclin Y like 1(CCNYL1)
22	CPA5	carboxypeptidase A5(CPA5)
23	ICOS	inducible T-cell costimulator(ICOS)
24	SLC13A1	solute carrier family 13 member 1(SLC13A1)
25	RAPH1	Ras association (RalGDS/AF-6) and pleckstrin homology domains 1(RAPH1)
26	SND1	staphylococcal nuclease and tudor domain containing 1(SND1)
27	CDK15	cyclin dependent kinase 15(CDK15)
28	ABI2	abl interactor 2(ABI2)
29	SLMO2-ATP5E	SLMO2-ATP5E readthrough(SLMO2-ATP5E)
30	ADAM23	ADAM metallopeptidase domain 23(ADAM23)
31	NELFCD	negative elongation factor complex member C/D(NELFCD)
32	CD28	CD28 molecule(CD28)
33	SUMO1	small ubiquitin-like modifier 1(SUMO1)
34	RPS3A	ribosomal protein S3A(RPS3A)
35	FZD5	frizzled class receptor 5(FZD5)
36	FSCN3	fascin actin-bundling protein 3(FSCN3)
37	LINC-PINT	long intergenic non-protein coding RNA, p53 induced transcript(LINC-PINT)
38	HEATR4	HEAT repeat containing 4(HEATR4)
39	GALNT9	polypeptide N-acetylgalactosaminyltransferase 9(GALNT9)
40	DYTN	dystrotelin(DYTN)
41	CPO	carboxypeptidase O(CPO)
42	FERMT1	fermitin family member 1(FERMT1)
43	CEP41	centrosomal protein 41(CEP41)
44	TMEM209	transmembrane protein 209(TMEM209)
45	MDH1B	malate dehydrogenase 1B(MDH1B)
46	KLF14	Kruppel like factor 14(KLF14)
47	PRELID3B	PRELI domain containing 3B(PRELID3B)
48	SSMEM1	serine rich single-pass membrane protein 1(SSMEM1)
49	NUMB	NUMB, endocytic adaptor protein(NUMB)
50	CPA1	carboxypeptidase A1(CPA1)
51	PARD3B	par-3 family cell polarity regulator beta(PARD3B)
52	COPG2	coatomer protein complex subunit gamma 2(COPG2)
53	CPA2	carboxypeptidase A2(CPA2)
54	ALS2	ALS2, alsin Rho guanine nucleotide exchange factor(ALS2)
55	SNORD11	small nucleolar RNA, C/D box 11(SNORD11)
56	ACOT1	acyl-CoA thioesterase 1(ACOT1)
57	GCC1	GRIP and coiled-coil domain containing 1(GCC1)
58	FASTKD2	FAST kinase domains 2(FASTKD2)
59	C2orf80	chromosome 2 open reading frame 80(C2orf80)
60	CTLA4	cytotoxic T-lymphocyte associated protein 4(CTLA4)
61	ACOT2	acyl-CoA thioesterase 2(ACOT2)
62	PLEKHM3	pleckstrin homology domain containing M3(PLEKHM3)
63	IDH1	isocitrate dehydrogenase (NADP(+)) 1, cytosolic(IDH1)
64	NDUFA5	NADH:ubiquinone oxidoreductase subunit A5(NDUFA5)
65	GNAS	GNAS complex locus(GNAS)
66	LRRN4	leucine rich repeat neuronal 4(LRRN4)
67	ASB15	ankyrin repeat and SOCS box containing 15(ASB15)
68	LRRC4	leucine rich repeat containing 4(LRRC4)
69	LMOD2	leiomodin 2(LMOD2)
70	KIAA2012	KIAA2012(KIAA2012)
71	MIR29A	microRNA 29a(MIR29A)
72	LEP	leptin(LEP)
73	CTSZ	cathepsin Z(CTSZ)
74	PTH2R	parathyroid hormone 2 receptor(PTH2R)
75	IQUB	IQ motif and ubiquitin domain containing(IQUB)
76	ARF5	ADP ribosylation factor 5(ARF5)
77	FAM237A
78	SNORD70B
79	MIR29B
80	ATP5F1E
81	RIOX1
82	LOC1019281
